# Supplementary material for: Thalamocortical excitability modulation guides human perception under uncertainty
Source: Nat Commun. 2021 Apr 23;12:2430. doi: 10.1038/s41467-021-22511-7 (PMC8065126; doi:10.1038/s41467-021-22511-7)
Supplement: Supplementary file 4 — Source Data [file 41467_2021_22511_MOESM4_ESM.xlsx]

## Sheet: Notes
This Source Data file accompanies Kosciessa et al. Thalamocortical excitability modulation guides human perception under uncertainty. Nature Communications.
Where noted in the panel legends, the individual data provided here have to be within-subject centered to reproduce the panels in the manuscript (see methods section on "Within-subject centering").

## Sheet: Figure 2
Figure 2B: Drift rate EEG					Figure 2B: NDT EEG					Figure 2c: Amplitude										Figure 2c: Slope					Figure 2c: Topography
1 Target	2 Targets	3 Targets	4 Targets		1 Target	2 Targets	3 Targets	4 Targets		L1 Mean	L1 Within SEM	L2 Mean	L2 Within SEM	L3 Mean	L3 Within SEM	L4 Mean	L4 Within SEM	Time		L1	L2	L3	L4		Topo	Label
3.92711	1.05516	1.02463	1.07203		0.196628	0.19194	0.422841	0.436192		8.81107e-06	2.2982e-05	6.64062e-05	1.77976e-05	8.38712e-05	2.00008e-05	7.61179e-05	1.91873e-05	-1000		-5.33625e-07	-1.43598e-07	1.62022e-06	1.10588e-06		-4.24949e-05	'Fp1'
2.5639	0.921713	0.618434	0.83105		0.187541	0.229542	0.379644	0.41287		8.91604e-06	2.30906e-05	6.56058e-05	1.77244e-05	8.42212e-05	1.99006e-05	7.67783e-05	1.9259e-05	-998		6.93016e-06	3.88423e-06	-8.49008e-09	3.64819e-07		7.33973e-07	'Fp2'
3.76401	1.48826	1.36772	1.70374		0.201965	0.195672	0.380098	0.464683		9.01435e-06	2.31945e-05	6.47527e-05	1.7649e-05	8.45835e-05	1.97937e-05	7.74566e-05	1.93433e-05	-996		1.69083e-06	-1.18527e-06	-8.10616e-07	1.25225e-06		-4.27162e-05	'AF7'
1.7742	1.28716	1.14921	1.01399		0.186776	0.316877	0.407299	0.365891		9.10722e-06	2.32927e-05	6.38518e-05	1.75722e-05	8.49572e-05	1.96809e-05	7.81498e-05	1.94401e-05	-994		3.18253e-06	-4.24144e-06	-6.09611e-06	-3.28749e-06		-1.55865e-05	'AF3'
1.42835	0.898691	0.723435	0.767228		0.148195	0.277499	0.347885	0.355842		9.19583e-06	2.33845e-05	6.29082e-05	1.74949e-05	8.53413e-05	1.9563e-05	7.88551e-05	1.9549e-05	-992		-1.10232e-06	8.24377e-07	3.47394e-07	-1.28692e-06		5.11633e-05	'AF4'
2.89092	1.03473	0.836369	0.943576		0.236562	0.28611	0.388871	0.387648		9.28132e-06	2.34693e-05	6.19274e-05	1.74178e-05	8.57343e-05	1.9441e-05	7.95697e-05	1.96696e-05	-990		2.88215e-07	1.67512e-06	3.73047e-06	5.32638e-06		7.18792e-05	'AF8'
2.50593	1.40853	1.13885	1.31112		0.215608	0.208555	0.46102	0.482379		9.36475e-06	2.35468e-05	6.09148e-05	1.73417e-05	8.61346e-05	1.9316e-05	8.02908e-05	1.98011e-05	-988		6.65586e-06	1.37572e-07	-1.94016e-06	1.30695e-06		-3.31568e-05	'F7'
2.80793	1.64175	0.964787	0.872227		0.216357	0.310997	0.43903	0.392742		9.44707e-06	2.36166e-05	5.98763e-05	1.72672e-05	8.65401e-05	1.9189e-05	8.10156e-05	1.99429e-05	-986		7.28296e-06	3.58096e-06	2.75483e-06	1.50871e-06		-8.25037e-05	'F5'
1.83818	1.14237	1.14649	1.35937		0.183806	0.330671	0.383528	0.393445		9.52912e-06	2.36785e-05	5.88176e-05	1.7195e-05	8.69487e-05	1.90612e-05	8.17418e-05	2.00939e-05	-984		2.87789e-06	2.97959e-06	1.00853e-07	9.18501e-07		-4.97351e-05	'F3'
1.61229	1.14916	1.5147	1.00199		0.180817	0.224079	0.340822	0.303451		9.61162e-06	2.37324e-05	5.7745e-05	1.71257e-05	8.73579e-05	1.89341e-05	8.24666e-05	2.02531e-05	-982		-2.54922e-06	3.74644e-06	-1.16425e-06	9.65331e-07		-5.62524e-05	'F1'
2.12582	1.29482	0.929941	0.838297		0.195368	0.272229	0.374542	0.461899		9.69514e-06	2.37784e-05	5.66644e-05	1.70598e-05	8.77651e-05	1.88088e-05	8.3188e-05	2.04193e-05	-980		4.73277e-06	5.51725e-06	3.10723e-06	3.80812e-07		-8.10693e-05	'Fz'
3.54843	1.56913	1.59388	1.41043		0.217149	0.197983	0.396099	0.366786		9.78007e-06	2.38168e-05	5.55821e-05	1.69978e-05	8.81673e-05	1.86867e-05	8.39038e-05	2.05913e-05	-978		7.55965e-06	1.64678e-06	-1.09828e-06	8.43836e-07		1.78767e-05	'F2'
2.6815	1.68231	1.37345	1.39238		0.188013	0.261709	0.268314	0.31556		9.86666e-06	2.38477e-05	5.45045e-05	1.69402e-05	8.85616e-05	1.85691e-05	8.46119e-05	2.07676e-05	-976		7.78475e-06	4.77308e-06	2.0942e-06	1.02549e-06		8.93421e-05	'F4'
1.77275	1.38065	0.818122	0.837866		0.225361	0.413422	0.479904	0.489159		9.95499e-06	2.38716e-05	5.34377e-05	1.68875e-05	8.89448e-05	1.84575e-05	8.53107e-05	2.09468e-05	-974		4.82488e-06	1.68055e-06	-3.31604e-06	-4.99093e-06		0.000104166	'F6'
1.79906	0.444356	0.836599	0.805984		0.199995	0.366314	0.461422	0.507455		1.0045e-05	2.38888e-05	5.23882e-05	1.68399e-05	8.93139e-05	1.83529e-05	8.59986e-05	2.11274e-05	-972		9.32222e-06	2.04019e-06	-3.01531e-06	-4.34771e-07		0.0001022	'F8'
3.92805	1.50062	1.65211	1.06355		0.179162	0.269566	0.455445	0.403805		1.01363e-05	2.38999e-05	5.13621e-05	1.67979e-05	8.96656e-05	1.82566e-05	8.66741e-05	2.13079e-05	-970		1.10651e-05	-2.85971e-06	-4.31417e-06	-2.22456e-06		2.65193e-05	'FT7'
1.91957	1.26792	1.56287	1.41984		0.194734	0.365125	0.350826	0.38374		1.02286e-05	2.39053e-05	5.03656e-05	1.67618e-05	8.99967e-05	1.81697e-05	8.73363e-05	2.14866e-05	-968		1.29214e-06	-1.99627e-06	1.78318e-07	-5.80198e-07		-9.40345e-05	'FC5'
2.05782	1.40254	1.18647	1.0151		0.201774	0.393939	0.485915	0.443779		1.03214e-05	2.39054e-05	4.94049e-05	1.67318e-05	9.03043e-05	1.80931e-05	8.7984e-05	2.1662e-05	-966		5.84867e-06	-4.47939e-07	2.91014e-06	1.76824e-06		-0.000107647	'FC3'
1.10105	0.673129	0.819705	0.449159		0.235154	0.401205	0.46112	0.50014		1.04138e-05	2.39006e-05	4.84859e-05	1.67081e-05	9.05853e-05	1.80275e-05	8.86165e-05	2.18326e-05	-964		-1.79293e-06	5.67939e-06	2.63363e-06	4.48961e-06		-0.000133325	'FC1'
0.602871	0.435433	0.0750851	0.138896		0.291712	0.536941	0.518523	0.508656		1.05051e-05	2.38914e-05	4.76145e-05	1.6691e-05	9.0837e-05	1.79734e-05	8.92332e-05	2.19968e-05	-962		2.99434e-06	-4.03097e-06	-1.87603e-06	-1.25215e-06		-0.000220276	'FCz'
2.48902	1.08312	0.586416	0.84616		0.211064	0.282633	0.352638	0.420777		1.05942e-05	2.38781e-05	4.67963e-05	1.66806e-05	9.10568e-05	1.79312e-05	8.98338e-05	2.2153e-05	-960		5.39599e-06	1.99752e-06	7.72471e-08	-2.33487e-06		-3.53532e-05	'FC2'
3.31235	1.88365	1.19968	1.3328		0.207449	0.309959	0.400309	0.482133		1.06802e-05	2.38608e-05	4.60368e-05	1.66768e-05	9.12425e-05	1.79007e-05	9.04179e-05	2.22997e-05	-958		6.16132e-06	-2.40666e-06	7.48847e-07	-3.51317e-06		0.000118603	'FC4'
3.20798	0.821	1.16437	0.867276		0.23526	0.254009	0.465941	0.382212		1.07619e-05	2.38399e-05	4.53411e-05	1.66797e-05	9.13922e-05	1.78819e-05	9.09856e-05	2.24357e-05	-956		1.04698e-05	5.40103e-06	2.30408e-06	1.96136e-06		9.01101e-05	'FC6'
1.98345	1.12029	0.881815	0.454389		0.171843	0.228562	0.361099	0.414677		1.0838e-05	2.38153e-05	4.47141e-05	1.66892e-05	9.15044e-05	1.78742e-05	9.15368e-05	2.25595e-05	-954		5.22706e-06	-2.58025e-06	-2.83583e-07	-1.6117e-07		8.6882e-05	'FT8'
2.59458	1.41029	0.787018	0.572449		0.191954	0.294155	0.409653	0.500808		1.09074e-05	2.3787e-05	4.41605e-05	1.6705e-05	9.15778e-05	1.78768e-05	9.20717e-05	2.26699e-05	-952		3.87637e-06	1.72178e-06	-6.65599e-07	-2.17122e-06		5.17127e-05	'T7'
2.92465	1.19896	0.69827	0.628929		0.187603	0.265344	0.31672	0.282904		1.09688e-05	2.3755e-05	4.36845e-05	1.67271e-05	9.16119e-05	1.78887e-05	9.25906e-05	2.27658e-05	-950		4.06334e-06	9.58822e-06	4.96283e-06	4.12359e-06		-1.17563e-05	'C5'
3.8759	1.1477	0.871541	0.903924		0.18326	0.285297	0.323899	0.390825		1.10209e-05	2.3719e-05	4.32901e-05	1.6755e-05	9.16064e-05	1.79088e-05	9.30938e-05	2.28462e-05	-948		7.21171e-06	-3.98493e-06	-5.2856e-06	-3.60582e-06		-9.87862e-05	'C3'
1.3322	0.923952	0.635667	0.879075		0.229046	0.484846	0.498352	0.557333		1.10624e-05	2.36789e-05	4.29807e-05	1.67883e-05	9.15617e-05	1.79354e-05	9.35818e-05	2.29101e-05	-946		5.77058e-06	-1.13613e-06	-8.86349e-07	1.74193e-06		-0.000174793	'C1'
2.89657	1.50111	0.644425	0.649306		0.217272	0.220195	0.235274	0.229509		1.10921e-05	2.36344e-05	4.27595e-05	1.68265e-05	9.14786e-05	1.79671e-05	9.40551e-05	2.29567e-05	-944		-3.85874e-06	2.26552e-07	6.04006e-06	7.25505e-06		-0.000220318	'Cz'
4.14122	1.5214	1.4593	1.40314		0.215938	0.316056	0.346097	0.390857		1.11088e-05	2.35852e-05	4.26291e-05	1.68692e-05	9.13585e-05	1.80021e-05	9.45143e-05	2.29855e-05	-942		1.09722e-05	9.88301e-07	-6.3806e-07	3.68163e-06		-3.56446e-05	'C2'
2.96925	1.03586	0.718033	0.330537		0.222174	0.241253	0.333438	0.382241		1.11114e-05	2.3531e-05	4.25916e-05	1.69157e-05	9.12034e-05	1.80386e-05	9.49597e-05	2.2996e-05	-940		1.19377e-05	7.22643e-06	-6.26948e-07	2.21638e-06		0.000126479	'C4'
2.49077	0.974374	0.998143	0.93528		0.232295	0.277853	0.348806	0.446737		1.10989e-05	2.34714e-05	4.26488e-05	1.69653e-05	9.10158e-05	1.80748e-05	9.53921e-05	2.29879e-05	-938		1.07687e-05	5.76608e-06	5.11107e-06	-8.16006e-07		0.000141661	'C6'
4.16583	1.81872	1.43756	1.15258		0.206468	0.214342	0.399919	0.344551		1.10702e-05	2.34061e-05	4.28019e-05	1.70174e-05	9.07988e-05	1.81087e-05	9.58118e-05	2.29609e-05	-936		1.60297e-05	5.04905e-07	5.89012e-06	1.41284e-06		9.68213e-05	'T8'
4.25966	1.6032	1.81666	1.27495		0.203551	0.276868	0.417872	0.465939		1.10246e-05	2.3335e-05	4.30515e-05	1.70713e-05	9.0556e-05	1.81387e-05	9.62196e-05	2.29152e-05	-934		1.21199e-05	1.9988e-06	-1.40008e-06	-4.37787e-06		-6.86717e-06	'TP7'
2.81626	0.856449	0.83471	0.557393		0.303575	0.366047	0.470111	0.532678		1.09613e-05	2.32578e-05	4.33978e-05	1.71263e-05	9.02915e-05	1.8163e-05	9.66157e-05	2.2851e-05	-932		1.69008e-05	2.28015e-06	1.07025e-06	-3.46779e-07		7.95643e-05	'CP5'
3.20854	1.52673	1.32071	1.51522		0.170494	0.309262	0.341435	0.444106		1.08797e-05	2.31743e-05	4.38404e-05	1.71817e-05	9.00101e-05	1.81801e-05	9.70008e-05	2.27686e-05	-930		7.36594e-06	1.92828e-07	-2.04679e-07	4.36202e-06		9.3394e-05	'CP3'
4.71379	1.89445	1.36347	0.9926		0.190019	0.183313	0.211149	0.332899		1.07794e-05	2.30846e-05	4.43782e-05	1.72369e-05	8.97167e-05	1.81885e-05	9.73752e-05	2.26686e-05	-928		2.3193e-05	1.01774e-05	2.69227e-06	1.59623e-06		8.21547e-05	'CP1'
4.05727	1.50035	1.04338	0.795663		0.184714	0.29562	0.330169	0.374562		1.06599e-05	2.29885e-05	4.50099e-05	1.72912e-05	8.94168e-05	1.81872e-05	9.77393e-05	2.25518e-05	-926		1.35678e-05	-2.46011e-07	-1.01917e-06	-3.71919e-07		0.000110508	'CPz'
3.94636	1.92385	1.63377	1.60861		0.182858	0.304519	0.389337	0.427793		1.05211e-05	2.28861e-05	4.57333e-05	1.73441e-05	8.91164e-05	1.81752e-05	9.80933e-05	2.24192e-05	-924		8.73797e-06	-4.70398e-06	-4.46499e-07	-1.87837e-06		0.000168763	'CP2'
3.58015	1.40857	0.88966	0.741171		0.208898	0.218796	0.299795	0.362083		1.0363e-05	2.27777e-05	4.65458e-05	1.73952e-05	8.88217e-05	1.81517e-05	9.84377e-05	2.22719e-05	-922		5.73388e-06	-7.21881e-09	4.08125e-06	2.09923e-07		0.000204772	'CP4'
4.54564	2.00301	1.48818	1.38594		0.210361	0.278194	0.349514	0.416284		1.01856e-05	2.26634e-05	4.74443e-05	1.74439e-05	8.8539e-05	1.81163e-05	9.87725e-05	2.21112e-05	-920		8.37805e-06	1.23248e-07	-2.59034e-07	-3.44359e-07		0.000196748	'CP6'
2.15387	1.45024	0.883578	0.819869		0.190969	0.204837	0.255008	0.315135		9.98913e-06	2.25434e-05	4.84251e-05	1.749e-05	8.8275e-05	1.8069e-05	9.90979e-05	2.19386e-05	-918		6.70188e-06	3.40029e-06	6.55531e-06	9.67678e-07		8.8985e-05	'TP8'
3.13073	1.59869	1.40125	0.865518		0.211386	0.255275	0.324797	0.321235		9.77396e-06	2.24182e-05	4.94842e-05	1.75333e-05	8.80365e-05	1.80098e-05	9.94142e-05	2.17558e-05	-916		1.9373e-05	5.94476e-06	4.04598e-06	2.79965e-06		-1.54538e-05	'P7'
1.4273	0.965755	0.912332	0.665772		0.162948	0.203507	0.356221	0.391592		9.54057e-06	2.2288e-05	5.06168e-05	1.75737e-05	8.78302e-05	1.79393e-05	9.97213e-05	2.15646e-05	-914		4.268e-06	2.18953e-07	6.76928e-07	-2.12909e-07		0.000192576	'P5'
4.03857	1.87884	1.36885	1.1697		0.218184	0.331675	0.34631	0.411014		9.28959e-06	2.21533e-05	5.1818e-05	1.76112e-05	8.76631e-05	1.78582e-05	0.000100019	2.13668e-05	-912		1.31068e-05	-1.63201e-06	4.77213e-06	-6.13161e-07		0.000366807	'P3'
1.99171	0.74085	0.759141	0.880132		0.236823	0.409968	0.426952	0.472581		9.02174e-06	2.20144e-05	5.30821e-05	1.76459e-05	8.75416e-05	1.77674e-05	0.000100308	2.11646e-05	-910		1.05445e-05	-3.89995e-06	-3.69377e-06	-8.13381e-06		0.000509697	'Pz'
2.0475	1.4253	0.861592	1.08726		0.254406	0.450837	0.490899	0.498197		8.73789e-06	2.18717e-05	5.44035e-05	1.7678e-05	8.74725e-05	1.76684e-05	0.000100589	2.09599e-05	-908		6.50446e-06	-5.65731e-07	-4.24287e-06	-5.41549e-06		0.00044048	'P2'
										8.43899e-06	2.17257e-05	5.57757e-05	1.77078e-05	8.74619e-05	1.75627e-05	0.00010086	2.07551e-05	-906							0.000312047	'P4'
										8.12611e-06	2.15766e-05	5.71924e-05	1.77357e-05	8.75159e-05	1.74522e-05	0.000101123	2.05522e-05	-904							0.000152366	'P6'
										7.80039e-06	2.14249e-05	5.86468e-05	1.77622e-05	8.76399e-05	1.73387e-05	0.000101377	2.03533e-05	-902							-2.32789e-05	'P8'
										7.46309e-06	2.12707e-05	6.01319e-05	1.77879e-05	8.78392e-05	1.72246e-05	0.000101622	2.01606e-05	-900							-0.000115561	'PO9'
										7.1155e-06	2.11146e-05	6.16404e-05	1.78135e-05	8.81182e-05	1.71122e-05	0.000101859	1.99761e-05	-898							0.000132876	'PO7'
										6.759e-06	2.09566e-05	6.31653e-05	1.78396e-05	8.84811e-05	1.70037e-05	0.000102088	1.98016e-05	-896							0.000527013	'PO3'
										6.39505e-06	2.07972e-05	6.46992e-05	1.78669e-05	8.89311e-05	1.69017e-05	0.00010231	1.96387e-05	-894							0.000682386	'POz'
										6.02512e-06	2.06366e-05	6.62348e-05	1.78962e-05	8.9471e-05	1.68085e-05	0.000102524	1.94888e-05	-892							0.000366682	'PO4'
										5.65077e-06	2.04751e-05	6.77649e-05	1.79283e-05	9.01029e-05	1.67263e-05	0.000102731	1.93532e-05	-890							-4.04817e-05	'PO8'
										5.27356e-06	2.03132e-05	6.92824e-05	1.79639e-05	9.08278e-05	1.66573e-05	0.000102933	1.92328e-05	-888							-0.000229324	'PO10'
										4.8951e-06	2.01511e-05	7.07803e-05	1.80037e-05	9.16463e-05	1.66033e-05	0.000103129	1.9128e-05	-886							0.000366285	'O1'
										4.51704e-06	1.99894e-05	7.22519e-05	1.80484e-05	9.2558e-05	1.6566e-05	0.00010332	1.90393e-05	-884							0.000466005	'Oz'
										4.14102e-06	1.98287e-05	7.36908e-05	1.80986e-05	9.35619e-05	1.65464e-05	0.000103508	1.89664e-05	-882							0.00019698	'O2'
										3.76873e-06	1.96697e-05	7.50909e-05	1.81549e-05	9.4656e-05	1.65457e-05	0.000103692	1.8909e-05	-880
										3.40183e-06	1.95133e-05	7.64466e-05	1.82176e-05	9.58376e-05	1.65641e-05	0.000103876	1.88664e-05	-878
										3.04201e-06	1.93604e-05	7.77524e-05	1.82873e-05	9.71032e-05	1.66018e-05	0.000104058	1.88376e-05	-876
										2.69096e-06	1.9212e-05	7.90036e-05	1.8364e-05	9.84487e-05	1.66583e-05	0.000104242	1.88214e-05	-874
										2.35036e-06	1.90694e-05	8.01961e-05	1.8448e-05	9.98692e-05	1.67329e-05	0.000104428	1.88163e-05	-872
										2.02186e-06	1.89338e-05	8.13259e-05	1.85392e-05	0.000101359	1.68244e-05	0.000104617	1.88207e-05	-870
										1.7071e-06	1.88067e-05	8.23901e-05	1.86376e-05	0.000102912	1.69312e-05	0.000104811	1.88328e-05	-868
										1.40771e-06	1.86893e-05	8.33861e-05	1.87427e-05	0.000104522	1.70515e-05	0.000105012	1.88507e-05	-866
										1.12528e-06	1.85832e-05	8.4312e-05	1.88543e-05	0.000106181	1.71834e-05	0.000105221	1.88726e-05	-864
										8.61327e-07	1.84897e-05	8.51666e-05	1.89718e-05	0.000107882	1.73244e-05	0.000105439	1.88966e-05	-862
										6.17358e-07	1.84102e-05	8.59494e-05	1.90946e-05	0.000109617	1.74723e-05	0.000105669	1.89208e-05	-860
										3.94796e-07	1.83457e-05	8.66605e-05	1.92219e-05	0.000111377	1.76247e-05	0.000105911	1.89434e-05	-858
										1.94998e-07	1.82972e-05	8.73006e-05	1.93529e-05	0.000113155	1.7779e-05	0.000106167	1.89627e-05	-856
										1.92341e-08	1.82654e-05	8.78713e-05	1.94866e-05	0.000114942	1.7933e-05	0.000106439	1.89773e-05	-854
										-1.31319e-07	1.82508e-05	8.83745e-05	1.96221e-05	0.00011673	1.80843e-05	0.000106727	1.89856e-05	-852
										-2.55597e-07	1.82535e-05	8.88131e-05	1.97582e-05	0.00011851	1.82307e-05	0.000107033	1.89865e-05	-850
										-3.52657e-07	1.82733e-05	8.91903e-05	1.98938e-05	0.000120274	1.83702e-05	0.000107357	1.8979e-05	-848
										-4.21696e-07	1.83098e-05	8.951e-05	2.00279e-05	0.000122013	1.85011e-05	0.000107702	1.89622e-05	-846
										-4.62061e-07	1.83619e-05	8.97765e-05	2.01591e-05	0.000123722	1.86216e-05	0.000108068	1.89354e-05	-844
										-4.73265e-07	1.84285e-05	8.99949e-05	2.02866e-05	0.000125391	1.87306e-05	0.000108455	1.88982e-05	-842
										-4.55004e-07	1.85082e-05	9.01703e-05	2.0409e-05	0.000127015	1.88269e-05	0.000108863	1.88504e-05	-840
										-4.07165e-07	1.85992e-05	9.03085e-05	2.05254e-05	0.000128587	1.89096e-05	0.000109294	1.8792e-05	-838
										-3.29843e-07	1.86996e-05	9.04154e-05	2.06348e-05	0.000130102	1.89783e-05	0.000109747	1.87232e-05	-836
										-2.2335e-07	1.88073e-05	9.04973e-05	2.07363e-05	0.000131554	1.90325e-05	0.000110223	1.86444e-05	-834
										-8.82271e-08	1.89203e-05	9.05606e-05	2.08291e-05	0.00013294	1.90723e-05	0.00011072	1.8556e-05	-832
										7.47506e-08	1.90362e-05	9.06119e-05	2.09124e-05	0.000134255	1.9098e-05	0.000111239	1.8459e-05	-830
										2.64565e-07	1.91529e-05	9.06577e-05	2.09858e-05	0.000135497	1.91099e-05	0.000111779	1.83542e-05	-828
										4.79951e-07	1.92684e-05	9.07046e-05	2.10486e-05	0.000136663	1.9109e-05	0.000112339	1.82427e-05	-826
										7.194e-07	1.93806e-05	9.07591e-05	2.11007e-05	0.000137754	1.90961e-05	0.000112918	1.81258e-05	-824
										9.81156e-07	1.94878e-05	9.08276e-05	2.11417e-05	0.000138767	1.90725e-05	0.000113515	1.80049e-05	-822
										1.26322e-06	1.95882e-05	9.09161e-05	2.11717e-05	0.000139704	1.90394e-05	0.000114129	1.78815e-05	-820
										1.56338e-06	1.96804e-05	9.10305e-05	2.11907e-05	0.000140565	1.89985e-05	0.000114758	1.77571e-05	-818
										1.87917e-06	1.97633e-05	9.11762e-05	2.11989e-05	0.000141353	1.89513e-05	0.0001154	1.76335e-05	-816
										2.20795e-06	1.98359e-05	9.13582e-05	2.11968e-05	0.000142069	1.88996e-05	0.000116054	1.75124e-05	-814
										2.54688e-06	1.98975e-05	9.15811e-05	2.11846e-05	0.000142718	1.88453e-05	0.000116719	1.73955e-05	-812
										2.89296e-06	1.99475e-05	9.1849e-05	2.11631e-05	0.000143302	1.87901e-05	0.000117391	1.72846e-05	-810
										3.24304e-06	1.99858e-05	9.21654e-05	2.11329e-05	0.000143827	1.87359e-05	0.00011807	1.71814e-05	-808
										3.59386e-06	2.00123e-05	9.25332e-05	2.10947e-05	0.000144298	1.86844e-05	0.000118754	1.70875e-05	-806
										3.94209e-06	2.00272e-05	9.29547e-05	2.10494e-05	0.00014472	1.86373e-05	0.000119439	1.70047e-05	-804
										4.28434e-06	2.00309e-05	9.34315e-05	2.09978e-05	0.000145099	1.85962e-05	0.000120126	1.69342e-05	-802
										4.61721e-06	2.00239e-05	9.39647e-05	2.0941e-05	0.00014544	1.85625e-05	0.000120811	1.68774e-05	-800
										4.93731e-06	2.00068e-05	9.45545e-05	2.08798e-05	0.000145752	1.85374e-05	0.000121492	1.68355e-05	-798
										5.24134e-06	1.99806e-05	9.52006e-05	2.08152e-05	0.00014604	1.85219e-05	0.000122169	1.68093e-05	-796
										5.52607e-06	1.99459e-05	9.5902e-05	2.07482e-05	0.000146311	1.85168e-05	0.000122839	1.67996e-05	-794
										5.78843e-06	1.99039e-05	9.66571e-05	2.06797e-05	0.000146572	1.85227e-05	0.000123502	1.68068e-05	-792
										6.02552e-06	1.98554e-05	9.74635e-05	2.06107e-05	0.000146831	1.854e-05	0.000124155	1.68311e-05	-790
										6.23464e-06	1.98014e-05	9.83184e-05	2.0542e-05	0.000147092	1.85687e-05	0.000124798	1.68726e-05	-788
										6.41337e-06	1.97429e-05	9.92183e-05	2.04745e-05	0.000147364	1.86088e-05	0.00012543	1.6931e-05	-786
										6.55957e-06	1.96808e-05	0.000100159	2.04089e-05	0.000147653	1.866e-05	0.00012605	1.70058e-05	-784
										6.67141e-06	1.96162e-05	0.000101137	2.03461e-05	0.000147964	1.8722e-05	0.000126658	1.70964e-05	-782
										6.74743e-06	1.95498e-05	0.000102147	2.02868e-05	0.000148304	1.8794e-05	0.000127254	1.72017e-05	-780
										6.78652e-06	1.94826e-05	0.000103183	2.02316e-05	0.000148677	1.88754e-05	0.000127838	1.73209e-05	-778
										6.78798e-06	1.94152e-05	0.000104241	2.01812e-05	0.000149089	1.89656e-05	0.000128409	1.74527e-05	-776
										6.75155e-06	1.93484e-05	0.000105314	2.0136e-05	0.000149543	1.90635e-05	0.00012897	1.75958e-05	-774
										6.67737e-06	1.9283e-05	0.000106396	2.00968e-05	0.000150044	1.91685e-05	0.000129521	1.77489e-05	-772
										6.56603e-06	1.92194e-05	0.000107483	2.0064e-05	0.000150596	1.92796e-05	0.000130063	1.79106e-05	-770
										6.41859e-06	1.91584e-05	0.000108566	2.00381e-05	0.0001512	1.93961e-05	0.000130598	1.80793e-05	-768
										6.23652e-06	1.91005e-05	0.000109641	2.00195e-05	0.00015186	1.95171e-05	0.000131128	1.82536e-05	-766
										6.02176e-06	1.90462e-05	0.000110702	2.00087e-05	0.000152576	1.96418e-05	0.000131655	1.84321e-05	-764
										5.77664e-06	1.89961e-05	0.000111743	2.00061e-05	0.00015335	1.97697e-05	0.000132182	1.86134e-05	-762
										5.50394e-06	1.89506e-05	0.000112758	2.0012e-05	0.000154183	1.99e-05	0.00013271	1.8796e-05	-760
										5.2068e-06	1.89104e-05	0.000113743	2.00267e-05	0.000155074	2.00322e-05	0.000133244	1.89789e-05	-758
										4.88875e-06	1.88759e-05	0.000114691	2.00504e-05	0.000156024	2.01658e-05	0.000133786	1.91606e-05	-756
										4.55363e-06	1.88476e-05	0.000115599	2.00833e-05	0.00015703	2.03003e-05	0.000134339	1.93401e-05	-754
										4.20558e-06	1.88259e-05	0.000116462	2.01255e-05	0.000158093	2.04353e-05	0.000134908	1.95164e-05	-752
										3.84899e-06	1.88114e-05	0.000117278	2.01768e-05	0.000159209	2.05703e-05	0.000135497	1.96886e-05	-750
										3.48848e-06	1.88044e-05	0.000118042	2.02371e-05	0.000160378	2.07052e-05	0.000136108	1.98557e-05	-748
										3.12882e-06	1.88053e-05	0.000118751	2.03062e-05	0.000161596	2.08395e-05	0.000136747	2.00172e-05	-746
										2.7749e-06	1.88145e-05	0.000119405	2.03834e-05	0.00016286	2.09728e-05	0.000137416	2.01724e-05	-744
										2.43166e-06	1.88321e-05	0.000120001	2.04683e-05	0.000164169	2.11048e-05	0.000138121	2.03207e-05	-742
										2.10407e-06	1.88584e-05	0.000120537	2.05601e-05	0.000165518	2.12353e-05	0.000138866	2.04619e-05	-740
										1.79703e-06	1.88934e-05	0.000121015	2.06578e-05	0.000166904	2.13637e-05	0.000139655	2.05956e-05	-738
										1.51537e-06	1.89371e-05	0.000121432	2.07604e-05	0.000168325	2.14897e-05	0.000140491	2.07217e-05	-736
										1.26375e-06	1.89894e-05	0.000121791	2.08667e-05	0.000169777	2.16128e-05	0.000141379	2.08402e-05	-734
										1.0466e-06	1.90499e-05	0.000122091	2.09754e-05	0.000171256	2.17326e-05	0.000142323	2.09512e-05	-732
										8.68121e-07	1.91185e-05	0.000122335	2.1085e-05	0.000172759	2.18485e-05	0.000143327	2.10547e-05	-730
										7.32188e-07	1.91945e-05	0.000122524	2.1194e-05	0.000174283	2.19601e-05	0.000144394	2.11513e-05	-728
										6.42319e-07	1.92774e-05	0.000122661	2.13008e-05	0.000175826	2.20666e-05	0.000145527	2.12411e-05	-726
										6.01629e-07	1.93668e-05	0.000122747	2.14039e-05	0.000177383	2.21675e-05	0.00014673	2.13248e-05	-724
										6.12791e-07	1.94617e-05	0.000122787	2.15016e-05	0.000178954	2.22623e-05	0.000148005	2.1403e-05	-722
										6.78003e-07	1.95616e-05	0.000122783	2.15924e-05	0.000180534	2.23501e-05	0.000149355	2.14764e-05	-720
										7.98953e-07	1.96657e-05	0.000122739	2.16748e-05	0.000182122	2.24305e-05	0.000150782	2.15457e-05	-718
										9.768e-07	1.97732e-05	0.000122658	2.17475e-05	0.000183715	2.25028e-05	0.000152288	2.16119e-05	-716
										1.21215e-06	1.98835e-05	0.000122544	2.1809e-05	0.000185313	2.25664e-05	0.000153873	2.1676e-05	-714
										1.50505e-06	1.99957e-05	0.000122401	2.18585e-05	0.000186913	2.26206e-05	0.00015554	2.17388e-05	-712
										1.85498e-06	2.01094e-05	0.000122233	2.18948e-05	0.000188515	2.26649e-05	0.000157288	2.18016e-05	-710
										2.26085e-06	2.0224e-05	0.000122044	2.19173e-05	0.000190117	2.26989e-05	0.000159118	2.18653e-05	-708
										2.721e-06	2.03391e-05	0.000121838	2.19256e-05	0.000191718	2.27219e-05	0.00016103	2.19311e-05	-706
										3.23325e-06	2.04542e-05	0.000121618	2.19192e-05	0.000193318	2.27338e-05	0.000163022	2.20001e-05	-704
										3.79486e-06	2.05691e-05	0.000121389	2.18984e-05	0.000194916	2.2734e-05	0.000165093	2.20733e-05	-702
										4.40262e-06	2.06838e-05	0.000121154	2.18632e-05	0.000196513	2.27224e-05	0.000167242	2.21518e-05	-700
										5.05285e-06	2.07981e-05	0.000120916	2.18142e-05	0.000198108	2.26987e-05	0.000169467	2.22365e-05	-698
										5.74142e-06	2.09122e-05	0.000120679	2.17522e-05	0.000199701	2.26629e-05	0.000171765	2.23284e-05	-696
										6.46385e-06	2.10262e-05	0.000120446	2.16782e-05	0.000201293	2.26149e-05	0.000174133	2.24282e-05	-694
										7.2153e-06	2.11403e-05	0.00012022	2.15935e-05	0.000202883	2.25549e-05	0.000176569	2.25367e-05	-692
										7.99066e-06	2.12549e-05	0.000120004	2.14995e-05	0.000204472	2.2483e-05	0.000179068	2.26545e-05	-690
										8.78458e-06	2.13703e-05	0.0001198	2.13979e-05	0.00020606	2.23996e-05	0.000181626	2.27818e-05	-688
										9.59157e-06	2.14869e-05	0.00011961	2.12906e-05	0.000207648	2.23049e-05	0.00018424	2.29191e-05	-686
										1.0406e-05	2.1605e-05	0.000119437	2.11795e-05	0.000209236	2.21996e-05	0.000186904	2.30664e-05	-684
										1.12222e-05	2.1725e-05	0.000119283	2.10666e-05	0.000210824	2.20842e-05	0.000189615	2.32237e-05	-682
										1.20346e-05	2.18471e-05	0.000119148	2.0954e-05	0.000212412	2.19594e-05	0.000192367	2.33909e-05	-680
										1.28375e-05	2.19717e-05	0.000119036	2.08439e-05	0.000214001	2.18261e-05	0.000195155	2.35676e-05	-678
										1.36256e-05	2.20989e-05	0.000118947	2.07381e-05	0.00021559	2.16851e-05	0.000197974	2.37533e-05	-676
										1.43935e-05	2.22288e-05	0.000118883	2.06387e-05	0.000217179	2.15376e-05	0.000200818	2.39474e-05	-674
										1.51364e-05	2.23614e-05	0.000118845	2.05473e-05	0.000218769	2.13848e-05	0.000203684	2.41492e-05	-672
										1.58495e-05	2.24965e-05	0.000118833	2.04654e-05	0.000220359	2.12278e-05	0.000206565	2.43578e-05	-670
										1.65285e-05	2.2634e-05	0.00011885	2.03944e-05	0.000221949	2.1068e-05	0.000209456	2.45723e-05	-668
										1.71695e-05	2.27734e-05	0.000118895	2.03352e-05	0.000223538	2.09069e-05	0.000212353	2.47916e-05	-666
										1.77689e-05	2.29144e-05	0.000118971	2.02885e-05	0.000225126	2.07461e-05	0.000215249	2.50147e-05	-664
										1.83237e-05	2.30565e-05	0.000119077	2.02546e-05	0.000226712	2.05872e-05	0.000218142	2.52405e-05	-662
										1.88314e-05	2.31989e-05	0.000119216	2.02334e-05	0.000228295	2.04319e-05	0.000221026	2.54676e-05	-660
										1.92898e-05	2.33411e-05	0.000119387	2.02247e-05	0.000229876	2.02819e-05	0.000223896	2.5695e-05	-658
										1.96975e-05	2.34824e-05	0.000119593	2.02277e-05	0.000231452	2.01391e-05	0.000226749	2.59214e-05	-656
										2.00535e-05	2.36219e-05	0.000119833	2.02415e-05	0.000233024	2.00052e-05	0.000229582	2.61457e-05	-654
										2.03572e-05	2.3759e-05	0.00012011	2.02649e-05	0.00023459	1.9882e-05	0.00023239	2.63667e-05	-652
										2.06087e-05	2.38928e-05	0.000120425	2.02965e-05	0.00023615	1.97713e-05	0.000235171	2.65831e-05	-650
										2.08086e-05	2.40227e-05	0.000120778	2.03346e-05	0.000237704	1.96747e-05	0.000237922	2.6794e-05	-648
										2.09579e-05	2.4148e-05	0.000121173	2.03776e-05	0.000239249	1.95937e-05	0.000240641	2.69983e-05	-646
										2.10582e-05	2.42682e-05	0.000121609	2.04236e-05	0.000240787	1.95299e-05	0.000243326	2.71948e-05	-644
										2.11114e-05	2.43826e-05	0.000122089	2.0471e-05	0.000242316	1.94843e-05	0.000245974	2.73828e-05	-642
										2.11198e-05	2.44908e-05	0.000122614	2.0518e-05	0.000243836	1.94581e-05	0.000248586	2.75613e-05	-640
										2.10862e-05	2.45926e-05	0.000123186	2.05628e-05	0.000245347	1.9452e-05	0.00025116	2.77296e-05	-638
										2.10137e-05	2.46877e-05	0.000123807	2.0604e-05	0.000246849	1.94666e-05	0.000253696	2.78868e-05	-636
										2.09057e-05	2.47759e-05	0.000124479	2.06401e-05	0.000248341	1.9502e-05	0.000256193	2.80323e-05	-634
										2.07656e-05	2.48573e-05	0.000125204	2.06699e-05	0.000249824	1.95582e-05	0.000258653	2.81655e-05	-632
										2.05974e-05	2.4932e-05	0.000125983	2.06924e-05	0.000251298	1.96349e-05	0.000261075	2.8286e-05	-630
										2.0405e-05	2.50002e-05	0.000126819	2.07066e-05	0.000252763	1.97314e-05	0.000263461	2.83934e-05	-628
										2.01924e-05	2.50622e-05	0.000127712	2.07121e-05	0.000254221	1.98469e-05	0.000265812	2.84872e-05	-626
										1.99638e-05	2.51184e-05	0.000128666	2.07084e-05	0.000255671	1.998e-05	0.00026813	2.85673e-05	-624
										1.97233e-05	2.51694e-05	0.000129681	2.06953e-05	0.000257116	2.01295e-05	0.000270416	2.86334e-05	-622
										1.94749e-05	2.52157e-05	0.000130758	2.06728e-05	0.000258555	2.02938e-05	0.000272673	2.86856e-05	-620
										1.92228e-05	2.52579e-05	0.000131899	2.06413e-05	0.00025999	2.0471e-05	0.000274902	2.87237e-05	-618
										1.89708e-05	2.52968e-05	0.000133106	2.0601e-05	0.000261422	2.06593e-05	0.000277107	2.87479e-05	-616
										1.87227e-05	2.53331e-05	0.000134378	2.05527e-05	0.000262852	2.08568e-05	0.000279291	2.87583e-05	-614
										1.84822e-05	2.53674e-05	0.000135716	2.0497e-05	0.000264283	2.10615e-05	0.000281455	2.87551e-05	-612
										1.82526e-05	2.54007e-05	0.000137121	2.04348e-05	0.000265715	2.12713e-05	0.000283604	2.87386e-05	-610
										1.80371e-05	2.54335e-05	0.000138593	2.03672e-05	0.000267149	2.14843e-05	0.00028574	2.87093e-05	-608
										1.78386e-05	2.54666e-05	0.00014013	2.02951e-05	0.000268588	2.16986e-05	0.000287867	2.86674e-05	-606
										1.76599e-05	2.55008e-05	0.000141733	2.02198e-05	0.000270033	2.19123e-05	0.000289987	2.86135e-05	-604
										1.75032e-05	2.55366e-05	0.000143399	2.01423e-05	0.000271485	2.21239e-05	0.000292105	2.85482e-05	-602
										1.73708e-05	2.55747e-05	0.000145128	2.0064e-05	0.000272946	2.23318e-05	0.000294223	2.84719e-05	-600
										1.72644e-05	2.56155e-05	0.000146918	1.99859e-05	0.000274418	2.25346e-05	0.000296345	2.83854e-05	-598
										1.71856e-05	2.56595e-05	0.000148765	1.99093e-05	0.000275901	2.27311e-05	0.000298474	2.82892e-05	-596
										1.71357e-05	2.5707e-05	0.000150668	1.98353e-05	0.000277397	2.29204e-05	0.000300613	2.81841e-05	-594
										1.71157e-05	2.57584e-05	0.000152623	1.9765e-05	0.000278907	2.31015e-05	0.000302766	2.80709e-05	-592
										1.71262e-05	2.58139e-05	0.000154626	1.96993e-05	0.000280432	2.32741e-05	0.000304935	2.79502e-05	-590
										1.71677e-05	2.58735e-05	0.000156673	1.96392e-05	0.000281974	2.34375e-05	0.000307123	2.78229e-05	-588
										1.72405e-05	2.59374e-05	0.000158759	1.95855e-05	0.000283533	2.35916e-05	0.000309334	2.76897e-05	-586
										1.73445e-05	2.60053e-05	0.000160881	1.95391e-05	0.000285109	2.37364e-05	0.000311568	2.75516e-05	-584
										1.74794e-05	2.60773e-05	0.000163032	1.95005e-05	0.000286704	2.3872e-05	0.00031383	2.74094e-05	-582
										1.76449e-05	2.61531e-05	0.000165207	1.94704e-05	0.000288318	2.39988e-05	0.000316121	2.72639e-05	-580
										1.78404e-05	2.62323e-05	0.0001674	1.94493e-05	0.000289951	2.41171e-05	0.000318444	2.71161e-05	-578
										1.80649e-05	2.63147e-05	0.000169605	1.94376e-05	0.000291604	2.42275e-05	0.000320799	2.69668e-05	-576
										1.83177e-05	2.63999e-05	0.000171816	1.94356e-05	0.000293276	2.43306e-05	0.000323188	2.68171e-05	-574
										1.85976e-05	2.64874e-05	0.000174026	1.94437e-05	0.000294967	2.44273e-05	0.000325614	2.66679e-05	-572
										1.89034e-05	2.65767e-05	0.000176229	1.9462e-05	0.000296678	2.45183e-05	0.000328076	2.65201e-05	-570
										1.92338e-05	2.66674e-05	0.000178417	1.94908e-05	0.000298408	2.46044e-05	0.000330575	2.63749e-05	-568
										1.95874e-05	2.67588e-05	0.000180585	1.95301e-05	0.000300157	2.46865e-05	0.000333112	2.62332e-05	-566
										1.99627e-05	2.68504e-05	0.000182725	1.95799e-05	0.000301925	2.47654e-05	0.000335687	2.6096e-05	-564
										2.03582e-05	2.69417e-05	0.000184832	1.96404e-05	0.00030371	2.48417e-05	0.0003383	2.59644e-05	-562
										2.07722e-05	2.7032e-05	0.000186897	1.97113e-05	0.000305513	2.49163e-05	0.00034095	2.58394e-05	-560
										2.1203e-05	2.7121e-05	0.000188916	1.97926e-05	0.000307333	2.49898e-05	0.000343637	2.57222e-05	-558
										2.16489e-05	2.7208e-05	0.000190883	1.98842e-05	0.00030917	2.50626e-05	0.000346359	2.56135e-05	-556
										2.21081e-05	2.72925e-05	0.000192791	1.99857e-05	0.000311022	2.51353e-05	0.000349116	2.55145e-05	-554
										2.25788e-05	2.73742e-05	0.000194636	2.00969e-05	0.000312888	2.5208e-05	0.000351905	2.54259e-05	-552
										2.30591e-05	2.74525e-05	0.000196412	2.02173e-05	0.00031477	2.5281e-05	0.000354725	2.53487e-05	-550
										2.35471e-05	2.75271e-05	0.000198117	2.03466e-05	0.000316664	2.53542e-05	0.000357574	2.52834e-05	-548
										2.40409e-05	2.75977e-05	0.000199745	2.04842e-05	0.000318572	2.54278e-05	0.00036045	2.52308e-05	-546
										2.45385e-05	2.76639e-05	0.000201295	2.06293e-05	0.000320491	2.55013e-05	0.000363349	2.51911e-05	-544
										2.5038e-05	2.77254e-05	0.000202763	2.07814e-05	0.000322422	2.55747e-05	0.00036627	2.51648e-05	-542
										2.55373e-05	2.77822e-05	0.000204148	2.09395e-05	0.000324364	2.56473e-05	0.000369209	2.5152e-05	-540
										2.60345e-05	2.7834e-05	0.000205448	2.11028e-05	0.000326315	2.57189e-05	0.000372163	2.51524e-05	-538
										2.65276e-05	2.78808e-05	0.000206665	2.12704e-05	0.000328275	2.57888e-05	0.00037513	2.51659e-05	-536
										2.70144e-05	2.79224e-05	0.000207797	2.14411e-05	0.000330243	2.58564e-05	0.000378105	2.5192e-05	-534
										2.7493e-05	2.79589e-05	0.000208848	2.16139e-05	0.000332219	2.59211e-05	0.000381086	2.523e-05	-532
										2.79615e-05	2.79903e-05	0.000209817	2.17875e-05	0.0003342	2.59824e-05	0.000384069	2.5279e-05	-530
										2.84177e-05	2.80167e-05	0.000210709	2.19609e-05	0.000336188	2.60394e-05	0.000387051	2.53379e-05	-528
										2.88597e-05	2.80382e-05	0.000211527	2.21327e-05	0.000338179	2.60917e-05	0.000390029	2.54055e-05	-526
										2.92857e-05	2.80549e-05	0.000212276	2.23018e-05	0.000340175	2.61387e-05	0.000392999	2.54804e-05	-524
										2.96937e-05	2.80672e-05	0.00021296	2.24669e-05	0.000342173	2.61797e-05	0.000395959	2.55611e-05	-522
										3.0082e-05	2.80753e-05	0.000213586	2.26268e-05	0.000344173	2.62144e-05	0.000398906	2.5646e-05	-520
										3.04488e-05	2.80795e-05	0.00021416	2.27804e-05	0.000346173	2.62424e-05	0.000401837	2.57334e-05	-518
										3.07926e-05	2.80802e-05	0.000214688	2.29266e-05	0.000348172	2.62632e-05	0.000404749	2.58217e-05	-516
										3.11118e-05	2.80779e-05	0.00021518	2.30643e-05	0.00035017	2.62768e-05	0.000407641	2.59092e-05	-514
										3.14051e-05	2.80731e-05	0.000215642	2.31927e-05	0.000352165	2.62829e-05	0.00041051	2.59943e-05	-512
										3.16712e-05	2.80663e-05	0.000216084	2.33108e-05	0.000354156	2.62815e-05	0.000413354	2.60754e-05	-510
										3.1909e-05	2.80582e-05	0.000216514	2.3418e-05	0.000356143	2.62726e-05	0.000416173	2.6151e-05	-508
										3.21176e-05	2.80496e-05	0.000216942	2.35136e-05	0.000358123	2.62565e-05	0.000418966	2.622e-05	-506
										3.22964e-05	2.80412e-05	0.000217377	2.35971e-05	0.000360095	2.62333e-05	0.000421732	2.62812e-05	-504
										3.24448e-05	2.8034e-05	0.00021783	2.36683e-05	0.00036206	2.62034e-05	0.000424471	2.63336e-05	-502
										3.25625e-05	2.80289e-05	0.00021831	2.37269e-05	0.000364016	2.61673e-05	0.000427182	2.63765e-05	-500
										3.26494e-05	2.80269e-05	0.000218826	2.37729e-05	0.000365961	2.61255e-05	0.000429868	2.64094e-05	-498
										3.27057e-05	2.80293e-05	0.000219388	2.38063e-05	0.000367896	2.60786e-05	0.000432528	2.6432e-05	-496
										3.27317e-05	2.8037e-05	0.000220007	2.38273e-05	0.00036982	2.60273e-05	0.000435165	2.64443e-05	-494
										3.27282e-05	2.80515e-05	0.00022069	2.38364e-05	0.000371732	2.59724e-05	0.000437779	2.64465e-05	-492
										3.26958e-05	2.80738e-05	0.000221447	2.3834e-05	0.000373633	2.59147e-05	0.000440375	2.6439e-05	-490
										3.26359e-05	2.81054e-05	0.000222287	2.38207e-05	0.000375522	2.58551e-05	0.000442953	2.64225e-05	-488
										3.25497e-05	2.81474e-05	0.000223218	2.37972e-05	0.0003774	2.57946e-05	0.000445517	2.63977e-05	-486
										3.24387e-05	2.82011e-05	0.000224246	2.37643e-05	0.000379267	2.57342e-05	0.000448071	2.63657e-05	-484
										3.23049e-05	2.82676e-05	0.00022538	2.37229e-05	0.000381124	2.56749e-05	0.000450618	2.63276e-05	-482
										3.21502e-05	2.83481e-05	0.000226625	2.36739e-05	0.000382973	2.56177e-05	0.000453162	2.62848e-05	-480
										3.19769e-05	2.84434e-05	0.000227986	2.36184e-05	0.000384814	2.55637e-05	0.000455708	2.62385e-05	-478
										3.17872e-05	2.85545e-05	0.000229469	2.35574e-05	0.000386651	2.55139e-05	0.000458259	2.61904e-05	-476
										3.15838e-05	2.86821e-05	0.000231078	2.3492e-05	0.000388485	2.54694e-05	0.00046082	2.61417e-05	-474
										3.13694e-05	2.88265e-05	0.000232815	2.34231e-05	0.000390319	2.54311e-05	0.000463397	2.6094e-05	-472
										3.11467e-05	2.89881e-05	0.000234684	2.33519e-05	0.000392156	2.54e-05	0.000465993	2.60485e-05	-470
										3.09186e-05	2.91669e-05	0.000236684	2.32794e-05	0.000393999	2.53769e-05	0.000468613	2.60066e-05	-468
										3.0688e-05	2.93627e-05	0.000238818	2.32066e-05	0.000395853	2.53626e-05	0.000471263	2.59695e-05	-466
										3.04579e-05	2.95751e-05	0.000241084	2.31344e-05	0.000397721	2.53579e-05	0.000473947	2.5938e-05	-464
										3.02312e-05	2.98035e-05	0.000243482	2.30637e-05	0.000399609	2.53631e-05	0.000476669	2.59131e-05	-462
										3.00108e-05	3.0047e-05	0.000246009	2.29952e-05	0.00040152	2.53789e-05	0.000479434	2.58954e-05	-460
										2.97996e-05	3.03044e-05	0.000248663	2.29298e-05	0.000403461	2.54053e-05	0.000482246	2.58852e-05	-458
										2.96002e-05	3.05746e-05	0.00025144	2.2868e-05	0.000405437	2.54426e-05	0.000485109	2.58829e-05	-456
										2.94153e-05	3.0856e-05	0.000254335	2.28105e-05	0.000407454	2.54908e-05	0.000488026	2.58883e-05	-454
										2.92473e-05	3.1147e-05	0.000257344	2.27578e-05	0.000409518	2.55495e-05	0.000491002	2.59014e-05	-452
										2.90985e-05	3.1446e-05	0.00026046	2.27103e-05	0.000411635	2.56184e-05	0.000494037	2.59218e-05	-450
										2.89707e-05	3.17512e-05	0.000263677	2.26684e-05	0.000413811	2.5697e-05	0.000497136	2.59489e-05	-448
										2.8866e-05	3.20607e-05	0.000266989	2.26324e-05	0.000416053	2.57846e-05	0.000500299	2.59821e-05	-446
										2.87856e-05	3.23728e-05	0.000270387	2.26027e-05	0.000418367	2.58804e-05	0.000503528	2.60207e-05	-444
										2.87309e-05	3.26855e-05	0.000273863	2.25793e-05	0.00042076	2.59832e-05	0.000506824	2.60638e-05	-442
										2.87028e-05	3.29972e-05	0.00027741	2.25626e-05	0.000423239	2.60922e-05	0.000510187	2.61107e-05	-440
										2.87019e-05	3.33061e-05	0.000281018	2.25526e-05	0.000425808	2.62062e-05	0.000513617	2.61604e-05	-438
										2.87285e-05	3.36106e-05	0.000284678	2.25495e-05	0.000428475	2.63238e-05	0.000517113	2.62121e-05	-436
										2.87827e-05	3.39093e-05	0.000288383	2.25535e-05	0.000431245	2.6444e-05	0.000520673	2.62651e-05	-434
										2.88641e-05	3.42009e-05	0.000292122	2.25645e-05	0.000434123	2.65653e-05	0.000524295	2.63185e-05	-432
										2.89721e-05	3.44841e-05	0.000295886	2.25827e-05	0.000437115	2.66867e-05	0.000527977	2.63718e-05	-430
										2.91058e-05	3.4758e-05	0.000299666	2.2608e-05	0.000440224	2.68069e-05	0.000531715	2.64244e-05	-428
										2.92641e-05	3.50217e-05	0.000303454	2.26406e-05	0.000443456	2.69249e-05	0.000535506	2.64758e-05	-426
										2.94455e-05	3.52746e-05	0.000307241	2.26803e-05	0.000446813	2.70396e-05	0.000539345	2.65257e-05	-424
										2.96483e-05	3.55163e-05	0.000311018	2.27271e-05	0.000450298	2.71502e-05	0.000543227	2.65739e-05	-422
										2.98707e-05	3.57464e-05	0.000314777	2.27808e-05	0.000453913	2.7256e-05	0.000547147	2.66202e-05	-420
										3.01107e-05	3.59649e-05	0.00031851	2.28414e-05	0.00045766	2.73564e-05	0.000551099	2.66645e-05	-418
										3.03663e-05	3.61717e-05	0.00032221	2.29085e-05	0.000461539	2.7451e-05	0.000555077	2.67069e-05	-416
										3.0635e-05	3.63672e-05	0.000325871	2.29819e-05	0.00046555	2.75397e-05	0.000559074	2.67474e-05	-414
										3.09148e-05	3.65515e-05	0.000329486	2.30612e-05	0.000469692	2.76223e-05	0.000563083	2.67863e-05	-412
										3.12033e-05	3.67251e-05	0.00033305	2.3146e-05	0.000473963	2.76991e-05	0.000567098	2.68235e-05	-410
										3.14984e-05	3.68887e-05	0.000336558	2.32356e-05	0.000478361	2.77703e-05	0.000571109	2.68594e-05	-408
										3.17978e-05	3.70429e-05	0.000340004	2.33296e-05	0.000482881	2.78365e-05	0.000575111	2.68941e-05	-406
										3.20998e-05	3.71884e-05	0.000343387	2.34271e-05	0.000487519	2.78983e-05	0.000579094	2.69277e-05	-404
										3.24024e-05	3.73259e-05	0.000346702	2.35276e-05	0.00049227	2.79565e-05	0.000583051	2.69604e-05	-402
										3.27042e-05	3.74563e-05	0.000349947	2.36301e-05	0.000497127	2.80118e-05	0.000586975	2.69922e-05	-400
										3.30038e-05	3.75804e-05	0.000353122	2.37337e-05	0.000502083	2.80652e-05	0.000590857	2.70231e-05	-398
										3.33003e-05	3.76991e-05	0.000356224	2.38375e-05	0.000507131	2.81177e-05	0.00059469	2.70532e-05	-396
										3.3593e-05	3.7813e-05	0.000359255	2.39407e-05	0.00051226	2.81703e-05	0.000598466	2.70823e-05	-394
										3.38817e-05	3.79229e-05	0.000362214	2.40421e-05	0.000517462	2.82238e-05	0.000602177	2.71102e-05	-392
										3.41666e-05	3.80297e-05	0.000365103	2.41408e-05	0.000522726	2.82792e-05	0.000605817	2.71369e-05	-390
										3.44482e-05	3.81339e-05	0.000367924	2.42358e-05	0.000528041	2.83373e-05	0.000609378	2.7162e-05	-388
										3.47275e-05	3.82361e-05	0.000370678	2.43261e-05	0.000533395	2.83986e-05	0.000612854	2.71853e-05	-386
										3.50061e-05	3.83369e-05	0.00037337	2.44109e-05	0.000538777	2.84637e-05	0.00061624	2.72065e-05	-384
										3.52859e-05	3.84366e-05	0.000376003	2.44892e-05	0.000544174	2.8533e-05	0.000619529	2.72253e-05	-382
										3.55692e-05	3.85356e-05	0.000378581	2.45603e-05	0.000549572	2.86067e-05	0.000622716	2.72413e-05	-380
										3.5859e-05	3.86341e-05	0.000381108	2.46233e-05	0.000554958	2.86846e-05	0.000625796	2.72543e-05	-378
										3.61585e-05	3.87324e-05	0.000383589	2.46777e-05	0.000560318	2.87665e-05	0.000628767	2.72641e-05	-376
										3.64714e-05	3.88303e-05	0.00038603	2.4723e-05	0.00056564	2.88522e-05	0.000631624	2.72705e-05	-374
										3.68017e-05	3.89279e-05	0.000388436	2.47587e-05	0.000570908	2.89408e-05	0.000634364	2.72733e-05	-372
										3.7154e-05	3.90251e-05	0.000390814	2.47844e-05	0.00057611	2.90318e-05	0.000636985	2.72724e-05	-370
										3.7533e-05	3.91217e-05	0.000393168	2.48001e-05	0.000581232	2.91241e-05	0.000639486	2.72679e-05	-368
										3.79437e-05	3.92173e-05	0.000395505	2.48056e-05	0.000586261	2.92168e-05	0.000641867	2.72598e-05	-366
										3.83914e-05	3.93115e-05	0.000397832	2.48009e-05	0.000591182	2.93088e-05	0.000644126	2.72483e-05	-364
										3.88815e-05	3.9404e-05	0.000400154	2.47863e-05	0.000595985	2.93988e-05	0.000646265	2.72337e-05	-362
										3.94195e-05	3.94942e-05	0.000402478	2.47621e-05	0.000600657	2.94858e-05	0.000648284	2.72164e-05	-360
										4.00112e-05	3.95816e-05	0.00040481	2.47287e-05	0.000605186	2.95685e-05	0.000650187	2.71968e-05	-358
										4.06619e-05	3.96655e-05	0.000407155	2.46867e-05	0.000609562	2.96458e-05	0.000651975	2.71755e-05	-356
										4.13774e-05	3.97455e-05	0.000409519	2.46366e-05	0.000613775	2.97167e-05	0.000653652	2.71529e-05	-354
										4.21629e-05	3.98208e-05	0.000411908	2.45793e-05	0.000617817	2.97803e-05	0.000655221	2.71299e-05	-352
										4.30237e-05	3.98908e-05	0.000414327	2.45156e-05	0.000621678	2.98356e-05	0.000656688	2.7107e-05	-350
										4.39647e-05	3.99548e-05	0.000416781	2.44464e-05	0.000625351	2.98821e-05	0.000658058	2.70851e-05	-348
										4.49904e-05	4.00123e-05	0.000419273	2.43726e-05	0.000628832	2.99192e-05	0.000659335	2.70648e-05	-346
										4.61052e-05	4.00626e-05	0.000421808	2.42954e-05	0.000632115	2.99466e-05	0.000660527	2.7047e-05	-344
										4.73127e-05	4.01052e-05	0.00042439	2.42157e-05	0.000635196	2.99641e-05	0.00066164	2.70324e-05	-342
										4.86162e-05	4.01397e-05	0.000427021	2.41347e-05	0.000638072	2.99718e-05	0.00066268	2.70217e-05	-340
										5.00184e-05	4.01655e-05	0.000429704	2.40534e-05	0.000640743	2.99699e-05	0.000663656	2.70155e-05	-338
										5.15215e-05	4.01823e-05	0.000432442	2.39729e-05	0.000643209	2.99588e-05	0.000664575	2.70144e-05	-336
										5.31269e-05	4.019e-05	0.000435235	2.38942e-05	0.000645469	2.9939e-05	0.000665445	2.70191e-05	-334
										5.48355e-05	4.01882e-05	0.000438085	2.38184e-05	0.000647528	2.99113e-05	0.000666273	2.70298e-05	-332
										5.66474e-05	4.01771e-05	0.000440993	2.37464e-05	0.000649388	2.98764e-05	0.000667068	2.7047e-05	-330
										5.8562e-05	4.01566e-05	0.000443957	2.3679e-05	0.000651054	2.98354e-05	0.000667839	2.70708e-05	-328
										6.05781e-05	4.01269e-05	0.000446978	2.36171e-05	0.000652533	2.97892e-05	0.000668592	2.71015e-05	-326
										6.26937e-05	4.00885e-05	0.000450055	2.35612e-05	0.00065383	2.97389e-05	0.000669337	2.7139e-05	-324
										6.4906e-05	4.00417e-05	0.000453186	2.3512e-05	0.000654955	2.96857e-05	0.000670081	2.71832e-05	-322
										6.72116e-05	3.99871e-05	0.000456369	2.34698e-05	0.000655917	2.96307e-05	0.000670832	2.72339e-05	-320
										6.96065e-05	3.99256e-05	0.000459601	2.34351e-05	0.000656725	2.9575e-05	0.000671597	2.72909e-05	-318
										7.20859e-05	3.9858e-05	0.000462879	2.3408e-05	0.000657391	2.95196e-05	0.000672384	2.73536e-05	-316
										7.46444e-05	3.97852e-05	0.000466201	2.33885e-05	0.000657925	2.94656e-05	0.000673198	2.74218e-05	-314
										7.72763e-05	3.97084e-05	0.000469562	2.33766e-05	0.000658342	2.94139e-05	0.000674047	2.74947e-05	-312
										7.9975e-05	3.96289e-05	0.000472957	2.33721e-05	0.000658652	2.93652e-05	0.000674935	2.75718e-05	-310
										8.27337e-05	3.95479e-05	0.000476384	2.33747e-05	0.000658871	2.93203e-05	0.000675869	2.76524e-05	-308
										8.55451e-05	3.94669e-05	0.000479837	2.3384e-05	0.00065901	2.92797e-05	0.000676853	2.77358e-05	-306
										8.84017e-05	3.93873e-05	0.000483311	2.33994e-05	0.000659086	2.92439e-05	0.000677891	2.78213e-05	-304
										9.12957e-05	3.93107e-05	0.0004868	2.34203e-05	0.000659111	2.92131e-05	0.000678986	2.79082e-05	-302
										9.4219e-05	3.92385e-05	0.0004903	2.3446e-05	0.0006591	2.91875e-05	0.000680141	2.79958e-05	-300
										9.71635e-05	3.91724e-05	0.000493806	2.34757e-05	0.000659066	2.91672e-05	0.000681359	2.80833e-05	-298
										0.000100121	3.91137e-05	0.000497311	2.35086e-05	0.000659024	2.9152e-05	0.000682641	2.817e-05	-296
										0.000103084	3.9064e-05	0.00050081	2.35439e-05	0.000658988	2.91418e-05	0.000683987	2.82553e-05	-294
										0.000106045	3.90245e-05	0.000504297	2.35805e-05	0.00065897	2.91363e-05	0.000685399	2.83386e-05	-292
										0.000108995	3.89966e-05	0.000507768	2.36176e-05	0.000658983	2.91351e-05	0.000686874	2.84192e-05	-290
										0.000111928	3.89813e-05	0.000511215	2.36543e-05	0.000659039	2.91378e-05	0.000688414	2.84966e-05	-288
										0.000114836	3.89796e-05	0.000514635	2.36897e-05	0.00065915	2.91441e-05	0.000690014	2.85704e-05	-286
										0.000117714	3.89923e-05	0.000518022	2.37228e-05	0.000659325	2.91534e-05	0.000691674	2.86401e-05	-284
										0.000120555	3.90198e-05	0.00052137	2.37528e-05	0.000659575	2.91653e-05	0.000693391	2.87052e-05	-282
										0.000123355	3.90627e-05	0.000524674	2.37789e-05	0.000659908	2.91793e-05	0.00069516	2.87655e-05	-280
										0.000126109	3.91209e-05	0.000527931	2.38004e-05	0.000660331	2.9195e-05	0.000696978	2.88205e-05	-278
										0.000128813	3.91944e-05	0.000531135	2.38166e-05	0.000660852	2.9212e-05	0.00069884	2.887e-05	-276
										0.000131464	3.9283e-05	0.000534282	2.38268e-05	0.000661476	2.92301e-05	0.000700742	2.89137e-05	-274
										0.000134061	3.9386e-05	0.000537368	2.38307e-05	0.000662206	2.92488e-05	0.000702679	2.89513e-05	-272
										0.000136602	3.95028e-05	0.00054039	2.38277e-05	0.000663047	2.92681e-05	0.000704644	2.89826e-05	-270
										0.000139086	3.96324e-05	0.000543344	2.38176e-05	0.000664	2.92878e-05	0.000706632	2.90074e-05	-268
										0.000141515	3.97736e-05	0.000546227	2.38001e-05	0.000665066	2.93077e-05	0.000708636	2.90254e-05	-266
										0.000143889	3.99252e-05	0.000549036	2.37753e-05	0.000666244	2.93279e-05	0.000710651	2.90364e-05	-264
										0.000146211	4.00858e-05	0.000551769	2.37431e-05	0.000667533	2.93484e-05	0.000712669	2.904e-05	-262
										0.000148484	4.02538e-05	0.000554423	2.37037e-05	0.00066893	2.93694e-05	0.000714685	2.90362e-05	-260
										0.000150712	4.04278e-05	0.000556997	2.36574e-05	0.000670431	2.93909e-05	0.000716692	2.90246e-05	-258
										0.0001529	4.0606e-05	0.000559489	2.36045e-05	0.000672031	2.94131e-05	0.000718682	2.9005e-05	-256
										0.000155055	4.07867e-05	0.000561898	2.35457e-05	0.000673725	2.94363e-05	0.00072065	2.89771e-05	-254
										0.000157181	4.09685e-05	0.000564224	2.34815e-05	0.000675505	2.94607e-05	0.000722588	2.89407e-05	-252
										0.000159287	4.11495e-05	0.000566465	2.34127e-05	0.000677364	2.94865e-05	0.000724491	2.88956e-05	-250
										0.000161379	4.13284e-05	0.000568621	2.33401e-05	0.000679294	2.95139e-05	0.000726351	2.88415e-05	-248
										0.000163467	4.15037e-05	0.000570692	2.32646e-05	0.000681284	2.95432e-05	0.000728164	2.87783e-05	-246
										0.000165559	4.1674e-05	0.000572679	2.31874e-05	0.000683325	2.95745e-05	0.000729922	2.8706e-05	-244
										0.000167664	4.18381e-05	0.000574582	2.31094e-05	0.000685407	2.9608e-05	0.00073162	2.86244e-05	-242
										0.000169792	4.1995e-05	0.000576402	2.30317e-05	0.000687519	2.96438e-05	0.000733254	2.85337e-05	-240
										0.000171952	4.21438e-05	0.000578139	2.29556e-05	0.00068965	2.96819e-05	0.000734817	2.8434e-05	-238
										0.000174155	4.22838e-05	0.000579795	2.28821e-05	0.000691788	2.97224e-05	0.000736305	2.83255e-05	-236
										0.000176409	4.24144e-05	0.000581372	2.28125e-05	0.000693923	2.97651e-05	0.000737714	2.82087e-05	-234
										0.000178725	4.25354e-05	0.00058287	2.27478e-05	0.000696041	2.981e-05	0.00073904	2.80841e-05	-232
										0.000181113	4.26464e-05	0.000584292	2.26889e-05	0.000698133	2.98569e-05	0.000740278	2.79523e-05	-230
										0.000183582	4.27475e-05	0.000585639	2.2637e-05	0.000700187	2.99055e-05	0.000741426	2.78141e-05	-228
										0.000186142	4.2839e-05	0.000586915	2.25927e-05	0.000702192	2.99556e-05	0.000742481	2.76707e-05	-226
										0.000188802	4.29211e-05	0.000588119	2.25568e-05	0.000704137	3.00069e-05	0.000743441	2.7523e-05	-224
										0.000191569	4.29943e-05	0.000589256	2.25298e-05	0.000706012	3.0059e-05	0.000744303	2.73724e-05	-222
										0.000194453	4.30592e-05	0.000590328	2.25121e-05	0.000707809	3.01115e-05	0.000745066	2.72203e-05	-220
										0.000197461	4.31166e-05	0.000591336	2.25038e-05	0.000709517	3.0164e-05	0.000745728	2.70683e-05	-218
										0.000200599	4.31674e-05	0.000592285	2.25051e-05	0.000711129	3.02161e-05	0.000746289	2.69181e-05	-216
										0.000203875	4.32124e-05	0.000593175	2.25156e-05	0.000712638	3.02674e-05	0.000746748	2.67714e-05	-214
										0.000207293	4.32527e-05	0.00059401	2.25351e-05	0.000714037	3.03174e-05	0.000747106	2.66301e-05	-212
										0.000210859	4.32891e-05	0.000594793	2.2563e-05	0.000715319	3.03657e-05	0.000747363	2.6496e-05	-210
										0.000214577	4.33228e-05	0.000595527	2.25985e-05	0.000716482	3.04119e-05	0.00074752	2.63709e-05	-208
										0.000218451	4.33548e-05	0.000596214	2.26409e-05	0.00071752	3.04557e-05	0.000747578	2.62566e-05	-206
										0.000222483	4.33859e-05	0.000596857	2.26891e-05	0.000718431	3.04967e-05	0.000747538	2.61549e-05	-204
										0.000226676	4.34172e-05	0.00059746	2.27422e-05	0.000719213	3.05346e-05	0.000747404	2.60671e-05	-202
										0.000231031	4.34494e-05	0.000598024	2.2799e-05	0.000719865	3.05691e-05	0.000747176	2.59948e-05	-200
										0.000235548	4.34832e-05	0.000598554	2.28585e-05	0.000720388	3.05999e-05	0.000746858	2.59389e-05	-198
										0.000240228	4.35194e-05	0.000599051	2.29194e-05	0.000720782	3.06269e-05	0.000746452	2.59004e-05	-196
										0.00024507	4.35585e-05	0.00059952	2.29808e-05	0.000721049	3.06498e-05	0.000745963	2.58798e-05	-194
										0.000250074	4.36008e-05	0.000599962	2.30416e-05	0.000721193	3.06685e-05	0.000745393	2.58774e-05	-192
										0.000255236	4.36466e-05	0.000600382	2.31009e-05	0.000721217	3.06828e-05	0.000744748	2.5893e-05	-190
										0.000260556	4.36961e-05	0.000600781	2.3158e-05	0.000721126	3.06926e-05	0.00074403	2.59264e-05	-188
										0.00026603	4.37494e-05	0.000601163	2.32122e-05	0.000720926	3.06978e-05	0.000743245	2.59767e-05	-186
										0.000271656	4.38064e-05	0.000601531	2.32631e-05	0.000720623	3.06982e-05	0.000742397	2.6043e-05	-184
										0.00027743	4.38669e-05	0.000601887	2.33105e-05	0.000720224	3.06937e-05	0.000741492	2.61239e-05	-182
										0.000283349	4.39308e-05	0.000602236	2.33542e-05	0.000719735	3.06843e-05	0.000740534	2.62179e-05	-180
										0.000289409	4.39978e-05	0.000602579	2.33944e-05	0.000719167	3.06697e-05	0.000739529	2.63233e-05	-178
										0.000295605	4.40675e-05	0.00060292	2.34315e-05	0.000718526	3.06501e-05	0.000738484	2.6438e-05	-176
										0.000301935	4.41396e-05	0.000603262	2.34659e-05	0.000717823	3.06251e-05	0.000737403	2.65601e-05	-174
										0.000308393	4.42139e-05	0.000603607	2.34983e-05	0.000717066	3.05948e-05	0.000736292	2.66875e-05	-172
										0.000314977	4.42899e-05	0.000603959	2.35296e-05	0.000716266	3.05591e-05	0.000735159	2.68181e-05	-170
										0.000321681	4.43676e-05	0.000604321	2.35607e-05	0.000715431	3.05179e-05	0.000734009	2.69499e-05	-168
										0.000328502	4.44466e-05	0.000604696	2.35926e-05	0.000714572	3.04712e-05	0.000732848	2.70808e-05	-166
										0.000335436	4.45269e-05	0.000605086	2.36264e-05	0.0007137	3.04189e-05	0.000731683	2.7209e-05	-164
										0.00034248	4.46084e-05	0.000605495	2.36632e-05	0.000712823	3.03611e-05	0.000730522	2.73328e-05	-162
										0.00034963	4.46914e-05	0.000605926	2.37042e-05	0.000711953	3.0298e-05	0.000729369	2.74508e-05	-160
										0.000356883	4.47759e-05	0.000606382	2.37501e-05	0.000711098	3.02295e-05	0.000728233	2.75617e-05	-158
										0.000364237	4.48624e-05	0.000606866	2.3802e-05	0.000710269	3.0156e-05	0.000727119	2.76644e-05	-156
										0.000371688	4.49511e-05	0.000607381	2.38605e-05	0.000709474	3.00778e-05	0.000726034	2.77583e-05	-154
										0.000379234	4.50428e-05	0.00060793	2.39262e-05	0.000708723	2.9995e-05	0.000724985	2.78429e-05	-152
										0.000386874	4.51379e-05	0.000608516	2.39993e-05	0.000708024	2.99083e-05	0.000723978	2.79181e-05	-150
										0.000394604	4.52373e-05	0.000609142	2.40799e-05	0.000707385	2.98182e-05	0.00072302	2.79839e-05	-148
										0.000402423	4.53415e-05	0.000609812	2.41677e-05	0.000706815	2.97252e-05	0.000722117	2.80408e-05	-146
										0.000410331	4.54515e-05	0.000610528	2.42624e-05	0.00070632	2.96302e-05	0.000721275	2.80894e-05	-144
										0.000418324	4.55679e-05	0.000611294	2.43631e-05	0.000705907	2.95338e-05	0.0007205	2.81306e-05	-142
										0.000426402	4.56916e-05	0.000612112	2.44689e-05	0.000705582	2.94369e-05	0.000719798	2.81656e-05	-140
										0.000434564	4.58232e-05	0.000612986	2.45786e-05	0.000705351	2.93405e-05	0.000719174	2.81956e-05	-138
										0.000442808	4.59633e-05	0.000613919	2.46906e-05	0.000705218	2.92455e-05	0.000718633	2.82223e-05	-136
										0.000451134	4.61125e-05	0.000614914	2.48035e-05	0.000705188	2.9153e-05	0.000718181	2.8247e-05	-134
										0.000459539	4.6271e-05	0.000615973	2.49154e-05	0.000705264	2.9064e-05	0.000717821	2.82716e-05	-132
										0.000468022	4.64391e-05	0.000617101	2.50246e-05	0.00070545	2.89795e-05	0.000717559	2.82977e-05	-130
										0.000476582	4.66167e-05	0.000618298	2.51292e-05	0.000705746	2.89004e-05	0.000717399	2.83269e-05	-128
										0.000485217	4.68037e-05	0.00061957	2.52272e-05	0.000706156	2.88278e-05	0.000717343	2.83608e-05	-126
										0.000493924	4.69996e-05	0.000620917	2.53169e-05	0.00070668	2.87625e-05	0.000717395	2.84008e-05	-124
										0.000502702	4.72038e-05	0.000622343	2.53963e-05	0.000707318	2.87052e-05	0.000717559	2.84483e-05	-122
										0.000511548	4.74154e-05	0.000623851	2.54638e-05	0.00070807	2.86566e-05	0.000717835	2.85043e-05	-120
										0.000520457	4.76333e-05	0.000625442	2.55179e-05	0.000708935	2.86173e-05	0.000718227	2.85695e-05	-118
										0.000529428	4.78562e-05	0.00062712	2.55571e-05	0.000709911	2.85875e-05	0.000718736	2.86446e-05	-116
										0.000538454	4.80826e-05	0.000628886	2.55803e-05	0.000710997	2.85676e-05	0.000719362	2.87297e-05	-114
										0.000547533	4.8311e-05	0.000630742	2.55864e-05	0.000712189	2.85574e-05	0.000720106	2.88247e-05	-112
										0.000556658	4.85394e-05	0.000632691	2.55746e-05	0.000713485	2.85569e-05	0.000720969	2.89293e-05	-110
										0.000565824	4.87661e-05	0.000634734	2.55445e-05	0.00071488	2.85657e-05	0.00072195	2.90428e-05	-108
										0.000575024	4.89891e-05	0.000636872	2.54956e-05	0.000716371	2.85833e-05	0.000723048	2.91642e-05	-106
										0.000584252	4.92062e-05	0.000639107	2.54279e-05	0.000717953	2.86092e-05	0.000724261	2.92922e-05	-104
										0.000593499	4.94156e-05	0.000641439	2.53415e-05	0.000719621	2.86424e-05	0.000725589	2.94255e-05	-102
										0.000602758	4.96151e-05	0.000643871	2.52369e-05	0.000721369	2.86821e-05	0.000727029	2.95624e-05	-100
										0.00061202	4.98029e-05	0.000646401	2.51146e-05	0.000723193	2.87272e-05	0.000728577	2.9701e-05	-98
										0.000621275	4.99769e-05	0.000649031	2.49755e-05	0.000725086	2.87766e-05	0.000730232	2.98396e-05	-96
										0.000630514	5.01356e-05	0.00065176	2.48205e-05	0.000727042	2.88291e-05	0.000731989	2.99762e-05	-94
										0.000639726	5.02771e-05	0.000654588	2.46509e-05	0.000729055	2.88836e-05	0.000733845	3.0109e-05	-92
										0.000648901	5.04002e-05	0.000657515	2.44679e-05	0.000731118	2.89387e-05	0.000735795	3.0236e-05	-90
										0.000658026	5.05035e-05	0.000660539	2.42732e-05	0.000733226	2.89932e-05	0.000737834	3.03554e-05	-88
										0.00066709	5.0586e-05	0.00066366	2.40682e-05	0.000735371	2.9046e-05	0.000739958	3.04656e-05	-86
										0.000676081	5.06468e-05	0.000666875	2.38547e-05	0.000737547	2.90958e-05	0.00074216	3.05651e-05	-84
										0.000684986	5.06853e-05	0.000670183	2.36344e-05	0.000739747	2.91416e-05	0.000744436	3.06525e-05	-82
										0.000693793	5.07012e-05	0.000673581	2.34091e-05	0.000741965	2.91824e-05	0.000746779	3.07267e-05	-80
										0.000702488	5.06942e-05	0.000677067	2.31807e-05	0.000744194	2.92171e-05	0.000749184	3.07868e-05	-78
										0.000711059	5.06646e-05	0.000680637	2.2951e-05	0.000746428	2.9245e-05	0.000751643	3.08321e-05	-76
										0.000719493	5.06126e-05	0.000684288	2.27218e-05	0.000748661	2.92652e-05	0.00075415	3.08623e-05	-74
										0.000727775	5.05389e-05	0.000688016	2.24947e-05	0.000750886	2.92772e-05	0.000756698	3.0877e-05	-72
										0.000735895	5.04442e-05	0.000691816	2.22716e-05	0.000753098	2.92805e-05	0.00075928	3.08764e-05	-70
										0.000743837	5.03295e-05	0.000695684	2.20538e-05	0.000755291	2.92745e-05	0.00076189	3.08607e-05	-68
										0.00075159	5.01962e-05	0.000699615	2.1843e-05	0.00075746	2.92591e-05	0.00076452	3.08305e-05	-66
										0.000759142	5.00455e-05	0.000703603	2.16403e-05	0.000759598	2.92339e-05	0.000767162	3.07865e-05	-64
										0.00076648	4.98791e-05	0.000707643	2.14469e-05	0.000761702	2.91989e-05	0.00076981	3.07296e-05	-62
										0.000773593	4.96986e-05	0.000711726	2.12638e-05	0.000763766	2.9154e-05	0.000772457	3.0661e-05	-60
										0.00078047	4.95058e-05	0.000715848	2.10918e-05	0.000765786	2.90994e-05	0.000775095	3.05817e-05	-58
										0.0007871	4.93028e-05	0.00072	2.09316e-05	0.000767757	2.90353e-05	0.000777717	3.04932e-05	-56
										0.000793473	4.90914e-05	0.000724175	2.07835e-05	0.000769675	2.89619e-05	0.000780317	3.0397e-05	-54
										0.000799581	4.88737e-05	0.000728366	2.06478e-05	0.000771536	2.88796e-05	0.000782887	3.02946e-05	-52
										0.000805414	4.86518e-05	0.000732562	2.05245e-05	0.000773336	2.87888e-05	0.00078542	3.01875e-05	-50
										0.000810966	4.84277e-05	0.000736757	2.04136e-05	0.000775073	2.869e-05	0.000787911	3.00773e-05	-48
										0.000816229	4.82035e-05	0.000740941	2.03147e-05	0.000776742	2.85838e-05	0.000790353	2.99656e-05	-46
										0.000821197	4.79809e-05	0.000745104	2.02274e-05	0.000778341	2.84709e-05	0.000792739	2.98539e-05	-44
										0.000825866	4.7762e-05	0.000749237	2.01511e-05	0.000779866	2.8352e-05	0.000795064	2.97437e-05	-42
										0.000830231	4.75485e-05	0.00075333	2.0085e-05	0.000781315	2.82279e-05	0.000797322	2.96364e-05	-40
										0.00083429	4.73419e-05	0.000757373	2.00285e-05	0.000782686	2.80993e-05	0.000799509	2.95332e-05	-38
										0.000838039	4.71437e-05	0.000761355	1.99805e-05	0.000783975	2.79673e-05	0.000801618	2.94353e-05	-36
										0.000841479	4.69553e-05	0.000765267	1.994e-05	0.00078518	2.78326e-05	0.000803645	2.93437e-05	-34
										0.000844607	4.67776e-05	0.000769097	1.99062e-05	0.0007863	2.76964e-05	0.000805585	2.92593e-05	-32
										0.000847426	4.66116e-05	0.000772835	1.9878e-05	0.000787331	2.75596e-05	0.000807435	2.91828e-05	-30
										0.000849937	4.64579e-05	0.00077647	1.98543e-05	0.000788273	2.74232e-05	0.00080919	2.91149e-05	-28
										0.000852142	4.63172e-05	0.000779992	1.98343e-05	0.000789122	2.72883e-05	0.000810847	2.9056e-05	-26
										0.000854045	4.61896e-05	0.000783389	1.98168e-05	0.000789878	2.7156e-05	0.000812403	2.90063e-05	-24
										0.00085565	4.60752e-05	0.000786651	1.98012e-05	0.000790537	2.70272e-05	0.000813854	2.89661e-05	-22
										0.000856962	4.59739e-05	0.000789769	1.97865e-05	0.0007911	2.6903e-05	0.000815198	2.89353e-05	-20
										0.000857986	4.58855e-05	0.000792731	1.97721e-05	0.000791562	2.67844e-05	0.000816432	2.8914e-05	-18
										0.000858729	4.58095e-05	0.000795528	1.97576e-05	0.000791924	2.66722e-05	0.000817554	2.89019e-05	-16
										0.000859198	4.57454e-05	0.00079815	1.97424e-05	0.000792183	2.65673e-05	0.000818563	2.88989e-05	-14
										0.000859401	4.56924e-05	0.000800588	1.97263e-05	0.000792337	2.64706e-05	0.000819455	2.89045e-05	-12
										0.000859346	4.56497e-05	0.000802832	1.97093e-05	0.000792385	2.63826e-05	0.00082023	2.89184e-05	-10
										0.000859041	4.56166e-05	0.000804874	1.96914e-05	0.000792325	2.63039e-05	0.000820885	2.89401e-05	-8
										0.000858494	4.55922e-05	0.000806706	1.96729e-05	0.000792156	2.6235e-05	0.00082142	2.89692e-05	-6
										0.000857715	4.55755e-05	0.00080832	1.96542e-05	0.000791874	2.61761e-05	0.000821833	2.90052e-05	-4
										0.000856713	4.55657e-05	0.000809709	1.96359e-05	0.00079148	2.61276e-05	0.000822122	2.90475e-05	-2
										0.000855497	4.5562e-05	0.000810866	1.96189e-05	0.000790971	2.60892e-05	0.000822285	2.90956e-05	0
										0.000854077	4.55635e-05	0.000811784	1.96041e-05	0.000790345	2.60611e-05	0.000822321	2.91489e-05	2
										0.000852461	4.55696e-05	0.000812459	1.95927e-05	0.0007896	2.6043e-05	0.000822229	2.92068e-05	4
										0.000850658	4.55796e-05	0.000812884	1.95857e-05	0.000788734	2.60344e-05	0.000822006	2.92689e-05	6
										0.000848677	4.55931e-05	0.000813056	1.95846e-05	0.000787745	2.6035e-05	0.00082165	2.93345e-05	8
										0.000846526	4.56096e-05	0.000812969	1.95907e-05	0.000786631	2.60442e-05	0.000821158	2.9403e-05	10
										0.000844214	4.5629e-05	0.00081262	1.96054e-05	0.000785389	2.60612e-05	0.000820528	2.94739e-05	12
										0.000841746	4.56509e-05	0.000812006	1.96302e-05	0.000784017	2.60853e-05	0.000819755	2.95466e-05	14
										0.000839132	4.56754e-05	0.000811123	1.96663e-05	0.000782512	2.61158e-05	0.000818838	2.96204e-05	16
										0.000836376	4.57026e-05	0.00080997	1.97149e-05	0.000780872	2.61517e-05	0.000817771	2.96946e-05	18
										0.000833483	4.57325e-05	0.000808544	1.97772e-05	0.000779092	2.61923e-05	0.000816549	2.97688e-05	20
										0.00083046	4.57655e-05	0.000806844	1.9854e-05	0.00077717	2.62365e-05	0.000815167	2.98422e-05	22
										0.000827309	4.58018e-05	0.000804866	1.99459e-05	0.000775101	2.62837e-05	0.00081362	2.99141e-05	24
										0.000824034	4.58417e-05	0.000802611	2.00534e-05	0.000772882	2.63328e-05	0.000811901	2.99838e-05	26
										0.000820637	4.58856e-05	0.000800076	2.01764e-05	0.000770508	2.63832e-05	0.000810003	3.00507e-05	28
										0.000817119	4.59339e-05	0.00079726	2.03148e-05	0.000767973	2.6434e-05	0.000807918	3.0114e-05	30
										0.000813481	4.59867e-05	0.000794161	2.04679e-05	0.000765274	2.64847e-05	0.000805637	3.01729e-05	32
										0.000809721	4.60444e-05	0.000790779	2.0635e-05	0.000762403	2.65345e-05	0.000803152	3.02268e-05	34
										0.000805839	4.61072e-05	0.000787111	2.08149e-05	0.000759354	2.6583e-05	0.000800453	3.02748e-05	36
										0.000801831	4.61752e-05	0.000783156	2.10061e-05	0.00075612	2.66296e-05	0.000797528	3.03163e-05	38
										0.000797695	4.62482e-05	0.000778911	2.12069e-05	0.000752694	2.66741e-05	0.000794368	3.03505e-05	40
										0.000793424	4.63262e-05	0.000774374	2.14154e-05	0.000749069	2.6716e-05	0.000790961	3.03767e-05	42
										0.000789014	4.64088e-05	0.000769542	2.16297e-05	0.000745234	2.67553e-05	0.000787294	3.03943e-05	44
										0.000784459	4.64956e-05	0.000764413	2.18474e-05	0.000741181	2.67917e-05	0.000783354	3.04026e-05	46
										0.00077975	4.6586e-05	0.000758982	2.20663e-05	0.0007369	2.68253e-05	0.00077913	3.04011e-05	48
										0.00077488	4.66793e-05	0.000753245	2.22841e-05	0.000732381	2.68559e-05	0.000774606	3.03892e-05	50
										0.000769839	4.67747e-05	0.000747199	2.24986e-05	0.000727612	2.68837e-05	0.00076977	3.03664e-05	52
										0.000764618	4.6871e-05	0.000740838	2.27076e-05	0.000722583	2.69087e-05	0.000764607	3.03323e-05	54
										0.000759207	4.69672e-05	0.000734157	2.29088e-05	0.000717281	2.69312e-05	0.000759104	3.02867e-05	56
										0.000753594	4.70622e-05	0.000727151	2.31002e-05	0.000711695	2.69513e-05	0.000753246	3.02293e-05	58
										0.000747768	4.71546e-05	0.000719814	2.32801e-05	0.00070581	2.69691e-05	0.000747021	3.016e-05	60
										0.000741717	4.72432e-05	0.00071214	2.34468e-05	0.000699616	2.69851e-05	0.000740413	3.00787e-05	62
										0.00073543	4.73266e-05	0.000704122	2.35988e-05	0.000693098	2.69993e-05	0.00073341	2.99856e-05	64
										0.000728893	4.74036e-05	0.000695755	2.37348e-05	0.000686243	2.70121e-05	0.000725999	2.98808e-05	66
										0.000722095	4.74727e-05	0.000687033	2.38539e-05	0.000679038	2.70236e-05	0.000718169	2.97646e-05	68
										0.000715024	4.75328e-05	0.000677948	2.39552e-05	0.000671471	2.7034e-05	0.000709908	2.96375e-05	70
										0.000707669	4.75828e-05	0.000668496	2.40383e-05	0.000663528	2.70436e-05	0.000701207	2.94999e-05	72
										0.000700016	4.76215e-05	0.000658671	2.41029e-05	0.000655198	2.70525e-05	0.000692056	2.93526e-05	74
										0.000692057	4.76481e-05	0.000648469	2.41489e-05	0.000646469	2.70608e-05	0.000682448	2.91963e-05	76
										0.000683781	4.76617e-05	0.000637885	2.41765e-05	0.000637331	2.70685e-05	0.000672377	2.90319e-05	78
										0.000675179	4.76618e-05	0.000626916	2.41862e-05	0.000627773	2.70757e-05	0.000661838	2.88604e-05	80
										0.000666244	4.76477e-05	0.00061556	2.41786e-05	0.000617787	2.70823e-05	0.000650829	2.86829e-05	82
										0.000656968	4.76193e-05	0.000603817	2.41546e-05	0.000607367	2.70882e-05	0.000639349	2.85007e-05	84
										0.000647346	4.75763e-05	0.000591687	2.41151e-05	0.000596505	2.70933e-05	0.000627399	2.83151e-05	86
										0.000637375	4.75188e-05	0.000579171	2.40614e-05	0.0005852	2.70972e-05	0.000614983	2.81275e-05	88
										0.000627053	4.74471e-05	0.000566273	2.39948e-05	0.000573447	2.70998e-05	0.000602107	2.79394e-05	90
										0.000616381	4.73614e-05	0.000553	2.39168e-05	0.000561248	2.71006e-05	0.000588779	2.77524e-05	92
										0.000605361	4.72624e-05	0.000539359	2.3829e-05	0.000548605	2.70993e-05	0.00057501	2.75681e-05	94
										0.000593997	4.71506e-05	0.000525358	2.37331e-05	0.000535522	2.70954e-05	0.000560814	2.73883e-05	96
										0.000582296	4.7027e-05	0.000511012	2.36307e-05	0.000522006	2.70884e-05	0.000546207	2.72145e-05	98
										0.000570269	4.68925e-05	0.000496333	2.35237e-05	0.000508068	2.70778e-05	0.000531207	2.70486e-05	100

## Sheet: Figure 3
	Figure 3e: Brainscores SPMC					Figure 3f: Correlation			Figure 3g: Partial RM correlation					Figure 3c: Traces
														Theta										Alpha										Gamma
	L1	L2	L3	L4		Drift 1 Target	SPMC mod.		Drift mod. residual	SPMC residual	Condition	Subject		L1 Mean	L1 Within SEM	L2 Mean	L2 Within SEM	L3 Mean	L3 Within SEM	L4 Mean	L4 Within SEM	Time		L1 Mean	L1 Within SEM	L2 Mean	L2 Within SEM	L3 Mean	L3 Within SEM	L4 Mean	L4 Within SEM	Time		L1 Mean	L1 Within SEM	L2 Mean	L2 Within SEM	L3 Mean	L3 Within SEM	L4 Mean	L4 Within SEM	Time
	209.121	219.801	220.776	214.569		3.95029	1.73202		0.913585	1.2914	1	1		-5.28089	0.0044325	-5.29436	0.00419028	-5.29782	0.00453423	-5.28897	0.00371908	-0.5		-4.69642	0.00965785	-4.74894	0.00638696	-4.77143	0.00698824	-4.75757	0.00900796	-0.5		0.0536709	0.0102573	0.0755904	0.0121826	0.0762642	0.00965245	0.0918418	0.0101395	-0.5
	227.133	234.198	231.764	230.366		2.55882	0.726688		-0.490386	1.35944	2	1		-5.27975	0.00429868	-5.29234	0.00440089	-5.29635	0.00413045	-5.28817	0.00394072	-0.45		-4.68822	0.0101557	-4.74947	0.00633426	-4.77287	0.00713651	-4.76421	0.00892862	-0.45		0.0482436	0.0104806	0.0750898	0.0122071	0.0715705	0.00912588	0.0879349	0.00996283	-0.45
	198.642	213.472	210.9	214.746		3.78331	4.57388		-0.287058	1.39476	3	1		-5.27948	0.0041791	-5.28829	0.00436696	-5.29484	0.00391642	-5.28691	0.0039813	-0.4		-4.68656	0.0104672	-4.75307	0.0064163	-4.77775	0.00704133	-4.77076	0.00880875	-0.4		0.0432225	0.0102395	0.071133	0.0115144	0.0627337	0.00889224	0.0763625	0.00977714	-0.4
	213.235	222.55	225.477	225.051		1.7701	3.83751		-0.136141	-4.0456	4	1		-5.27812	0.00407372	-5.2849	0.00427509	-5.29237	0.00383033	-5.28528	0.00399276	-0.35		-4.69204	0.0108109	-4.7615	0.00680869	-4.7869	0.00690132	-4.779	0.00860901	-0.35		0.0338674	0.0106414	0.0660333	0.0107407	0.0467041	0.00931604	0.0660551	0.010235	-0.35
	228.302	234.658	234.689	233.821		1.44222	1.65888		0.0630525	4.50465	1	2		-5.27933	0.00410282	-5.28238	0.00438627	-5.29028	0.00372821	-5.28409	0.00397743	-0.3		-4.70289	0.010712	-4.77646	0.00703266	-4.80181	0.00674778	-4.79176	0.00843591	-0.3		0.0261642	0.0105253	0.0605339	0.0101453	0.0388583	0.00943336	0.0627134	0.0100384	-0.3
	219.152	231.047	229.698	230.388		2.90744	3.23578		-0.0801517	0.958404	2	2		-5.2802	0.00412686	-5.28262	0.00446324	-5.28949	0.00400817	-5.2826	0.00394904	-0.25		-4.71556	0.0104328	-4.78898	0.00677202	-4.81563	0.00675486	-4.80563	0.00813955	-0.25		0.0176627	0.010265	0.0489779	0.00962646	0.0307238	0.00859374	0.0479881	0.010093	-0.25
	211.697	225.262	223.683	221.699		2.51394	2.84272		-0.146699	-2.41623	3	2		-5.28121	0.00437199	-5.28172	0.00446997	-5.28725	0.00408123	-5.28073	0.00375807	-0.2		-4.72169	0.0102531	-4.79073	0.00650373	-4.82039	0.00681351	-4.81114	0.00773654	-0.2		0.0105595	0.0104069	0.0403775	0.00973623	0.0205943	0.00838246	0.0445684	0.00979557	-0.2
	217.987	227.578	228.875	231.075		2.78756	4.05606		0.163798	-3.04683	4	2		-5.27813	0.00457714	-5.27951	0.00437632	-5.28364	0.00431426	-5.27874	0.0036205	-0.15		-4.71621	0.0102924	-4.77792	0.00671633	-4.81056	0.00723577	-4.80268	0.00779345	-0.15		0.00546723	0.0106565	0.0364985	0.0100118	0.00683733	0.00802586	0.0301386	0.00900117	-0.15
	210.641	218.695	219.163	218.354		1.84866	2.36078		0.436674	-2.56043	1	3		-5.27455	0.00468422	-5.27691	0.00424596	-5.28259	0.00482644	-5.27708	0.00392078	-0.1		-4.70359	0.0102574	-4.75757	0.00696334	-4.78974	0.00741499	-4.77878	0.00778665	-0.1		0.00374494	0.0105381	0.0317105	0.00965506	-0.000780223	0.00789208	0.0283612	0.00862958	-0.1
	203.043	208.575	206.604	208.483		1.62532	1.43482		-0.372255	1.65725	2	3		-5.27025	0.00475404	-5.27281	0.00427699	-5.27922	0.00497888	-5.27528	0.00423989	-0.05		-4.68986	0.0102271	-4.73424	0.00716165	-4.7618	0.00755986	-4.75189	0.00816776	-0.05		0.00234974	0.0107486	0.029354	0.00944143	0.000729717	0.00853643	0.0294252	0.00966233	-0.05
	211.316	223.381	226.203	220.598		2.11825	3.0669		-0.249952	-1.8546	3	3		-5.26259	0.0044805	-5.26748	0.00470559	-5.27563	0.00493777	-5.27139	0.0046115	0		-4.67962	0.0103539	-4.70972	0.00739346	-4.73034	0.00762804	-4.72368	0.00870187	0		0.00611205	0.0104825	0.0276693	0.00962289	0.0031498	0.00872676	0.0289182	0.00969988	0
	202.099	216.118	217.058	215.847		3.56915	4.21849		0.185533	2.75778	4	3		-5.25431	0.00427373	-5.2632	0.0048353	-5.27004	0.00491205	-5.26338	0.00465533	0.05		-4.66456	0.0106318	-4.68282	0.0075694	-4.69522	0.00749209	-4.69233	0.00895527	0.05		0.00641243	0.010739	0.0241751	0.00996589	0.00431743	0.00879205	0.0284013	0.010323	0.05
	214.165	224.665	228.084	225.85		2.68462	3.8474		-0.79787	-0.105594	1	4		-5.24462	0.0041131	-5.25518	0.00484087	-5.26081	0.00467134	-5.25598	0.00459869	0.1		-4.64249	0.0109067	-4.65461	0.00795401	-4.66114	0.0073608	-4.66079	0.00912271	0.1		0.00569911	0.0115587	0.027397	0.0104742	0.00456827	0.00937773	0.0340976	0.010205	0.1
	202.739	210.041	214.714	216.659		1.77202	4.64325		0.214486	-1.40331	2	4		-5.2346	0.00407277	-5.24503	0.0050098	-5.25285	0.00439624	-5.2483	0.00440865	0.15		-4.6197	0.0110068	-4.62694	0.00838747	-4.62744	0.0074412	-4.62559	0.00944432	0.15		0.0136084	0.0106277	0.0207905	0.00978518	0.00707484	0.00904743	0.0278258	0.00937698	0.15
	185.661	187.143	190.925	189.562		1.78695	1.54844		0.313016	0.583893	3	4		-5.226	0.00403139	-5.23709	0.00510318	-5.24647	0.00419555	-5.24379	0.00424112	0.2		-4.59949	0.0110327	-4.59897	0.00826121	-4.596	0.0073975	-4.58894	0.00966833	0.2		0.0208546	0.00976919	0.0151776	0.0094715	0.0135571	0.00903648	0.0318877	0.00975616	0.2
	221.634	227.743	229.029	227.615		3.8811	1.923		0.270367	0.925006	4	4		-5.22195	0.00414046	-5.23403	0.00509776	-5.2418	0.00433593	-5.24066	0.0039911	0.25		-4.57925	0.0110409	-4.57042	0.00750431	-4.5656	0.00735585	-4.55574	0.00972274	0.25		0.0205253	0.0105893	0.015692	0.0096887	0.0188176	0.00909777	0.0320861	0.0092487	0.25
	179.423	193.417	190.755	190.859		1.92674	3.16443		-0.767882	3.67174	1	5		-5.21854	0.00412339	-5.23152	0.00495075	-5.24106	0.00436529	-5.23967	0.00375388	0.3		-4.55696	0.0110605	-4.54341	0.00702002	-4.53878	0.00739449	-4.52692	0.00965906	0.3		0.0231933	0.0101219	0.0130355	0.00875414	0.0213435	0.00842471	0.0297829	0.00873663	0.3
	213.151	217.135	221.166	220.392		2.04948	2.57561		0.168193	-0.584267	2	5		-5.21645	0.00417222	-5.22973	0.00474333	-5.24062	0.0041995	-5.23926	0.00387302	0.35		-4.53713	0.0109815	-4.5215	0.00656388	-4.51689	0.00725513	-4.50278	0.00935668	0.35		0.0207216	0.00962795	0.00879572	0.00871292	0.0214495	0.00902444	0.0273	0.00815947	0.35
	191.115	206.926	208.34	204.849		1.10082	4.26166		0.231412	-1.49311	3	5		-5.21846	0.00419682	-5.23155	0.00453724	-5.24196	0.00413204	-5.23831	0.00400123	0.4		-4.52179	0.0109221	-4.50393	0.00630286	-4.49778	0.00703046	-4.48209	0.00935395	0.4		0.0235168	0.00895285	0.00699076	0.00856807	0.0158263	0.00943894	0.0277342	0.00743729	0.4
	218.512	224.38	219.598	221.451		0.606919	0.403589		0.368277	-1.59436	4	5		-5.22246	0.00402528	-5.23369	0.00446369	-5.24325	0.00395621	-5.23888	0.00400297	0.45		-4.5112	0.010702	-4.49161	0.00617071	-4.48019	0.00701824	-4.46402	0.00905899	0.45		0.0233449	0.00822746	0.00500273	0.00802225	0.0190619	0.00894402	0.0253169	0.00709972	0.45
	213.572	221.949	222.325	222.601		2.49256	2.7463		0.219522	-0.181968	1	6		-5.22755	0.00394249	-5.23686	0.00450595	-5.24378	0.00384287	-5.24023	0.00393858	0.5		-4.50056	0.0105951	-4.48288	0.00627415	-4.46427	0.00768119	-4.44727	0.00854424	0.5		0.018421	0.00785748	0.00741537	0.00739794	0.0232382	0.00784352	0.0246895	0.00674877	0.5
	214.087	226.697	230.016	229.303		3.32223	4.83179		-0.17217	1.1016	2	6		-5.23259	0.00429631	-5.23994	0.00443686	-5.24487	0.00395962	-5.24106	0.00403581	0.55		-4.49079	0.0104592	-4.4746	0.00646844	-4.45096	0.00824035	-4.42986	0.00829175	0.55		0.00698011	0.0075549	0.00973553	0.00724873	0.0140835	0.0071971	0.0245621	0.0062845	0.55
	209.039	224.515	219.935	224.13		3.21985	4.06929		-0.125391	-1.18813	3	6		-5.24002	0.00447899	-5.24256	0.00446329	-5.24639	0.0040089	-5.24281	0.00413046	0.6		-4.48255	0.0101808	-4.46845	0.00646313	-4.4384	0.0083267	-4.416	0.00803657	0.6		0.00807506	0.00690487	0.0124399	0.00734836	0.0107464	0.00725594	0.0223571	0.00631476	0.6
	211.747	220.573	216.715	216.062		1.98603	0.908648		0.0780395	0.268493	4	6		-5.24475	0.00475332	-5.24362	0.00432974	-5.24599	0.0038686	-5.2443	0.00405428	0.65		-4.47491	0.00978619	-4.46331	0.00636629	-4.43043	0.00826712	-4.40842	0.00791512	0.65		0.0043314	0.00756503	0.0133723	0.00723313	0.00674703	0.00667154	0.0163018	0.00618262	0.65
	203.822	215.466	218.338	216.68		2.58276	4.14475		-0.335553	-0.651298	1	7		-5.24674	0.00464456	-5.24334	0.00397533	-5.24656	0.00396252	-5.24626	0.004106	0.7		-4.46743	0.00949159	-4.46012	0.0063939	-4.4247	0.00839651	-4.40321	0.00808251	0.7		0.00573617	0.00699659	0.0174963	0.00701776	0.00446911	0.00636321	0.0155468	0.0065554	0.7
	196.388	205.076	208.02	204.913		2.93871	2.85199		0.0373125	2.30262	2	7		-5.24881	0.00474365	-5.24299	0.0036889	-5.24661	0.00427772	-5.2486	0.00436587	0.75		-4.4613	0.00952948	-4.45648	0.00659962	-4.41965	0.00862568	-4.40007	0.00817673	0.75		0.00472523	0.00709284	0.0208276	0.00639014	0.00693955	0.00615951	0.0124517	0.00694311	0.75
	211.699	231.345	226.402	229.882		3.8571	4.83179		0.0122491	-0.216968	3	7		-5.25182	0.00477104	-5.24277	0.00358517	-5.24544	0.00461895	-5.24781	0.00445407	0.8		-4.45647	0.00929625	-4.45406	0.00670302	-4.41334	0.0086139	-4.39922	0.00813466	0.8		0.0051218	0.00636353	0.020973	0.005724	0.00133784	0.00586229	0.0104615	0.00676009	0.8
	221.564	225.952	226.478	224.899		1.31739	1.05301		0.285991	-1.43436	4	7		-5.25608	0.00495062	-5.23993	0.00370461	-5.24454	0.00478115	-5.24652	0.00431719	0.85		-4.45373	0.00929146	-4.45184	0.00677559	-4.40946	0.00873442	-4.39759	0.00827195	0.85		0.0034994	0.00547289	0.0172566	0.00436873	-0.00332101	0.00465016	0.00846653	0.00571807	0.85
	202.81	227.274	225.027	216.404		2.92025	3.85343		-0.0342824	-0.15425	1	8		-5.25856	0.00515461	-5.23997	0.00366343	-5.24398	0.00510661	-5.24643	0.00416613	0.9		-4.45436	0.00926818	-4.44943	0.00685439	-4.40779	0.00869282	-4.39502	0.00840735	0.9		0.00174375	0.0049326	0.0160095	0.00373665	-0.00146014	0.00464911	0.0029441	0.00514029	0.9
	203.552	210.584	215.222	215.872		4.15707	4.15968		0.293114	-1.17532	2	8		-5.26219	0.00527704	-5.24034	0.0034074	-5.24382	0.00492753	-5.24672	0.00427537	0.95		-4.45476	0.00921919	-4.44746	0.00695982	-4.40679	0.00858875	-4.39255	0.008456	0.95		-0.000805331	0.00378455	0.00686802	0.00349452	-0.00454282	0.0037723	0.00149946	0.00467263	0.95
	212.037	222.682	226.803	222.949		2.95797	3.68565		-0.142193	-0.81892	3	8		-5.268	0.00517144	-5.24024	0.00339614	-5.24187	0.00476472	-5.24639	0.00436393	1		-4.45422	0.00931263	-4.44409	0.00707264	-4.40821	0.00876843	-4.39313	0.00847357	1		0.000190113	0.00425565	-0.000117236	0.0031119	-0.00411097	0.00366368	0.0054329	0.0041952	1
	211.912	221.123	227.772	224.044		2.48186	4.30468		-0.116639	2.14849	4	8		-5.27262	0.00523426	-5.23875	0.0036048	-5.24004	0.00458451	-5.24489	0.00461639	1.05		-4.4544	0.00968544	-4.44191	0.00721997	-4.40882	0.0093808	-4.39585	0.0087824	1.05		0.000348217	0.0039411	-0.00556189	0.00399273	0.000724293	0.00418149	0.00224511	0.00429799	1.05
	223.638	234.181	236.964	233.864		4.16368	3.3461		-0.789901	2.16492	1	9		-5.27637	0.00530085	-5.23954	0.0041651	-5.23904	0.00443201	-5.24369	0.00478478	1.1		-4.45454	0.00982775	-4.43977	0.00727637	-4.41277	0.00959377	-4.39939	0.00913065	1.1		-0.00151297	0.00387405	-0.0104103	0.00473536	-0.000939778	0.00417394	-0.000660527	0.00424884	1.1
	202.11	210.943	212.877	211.352		4.30008	2.96604		0.00603053	-0.392892	2	9		-5.27816	0.00539713	-5.24064	0.00457696	-5.23786	0.00411618	-5.24354	0.00500597	1.15		-4.45384	0.00997286	-4.4395	0.00722339	-4.41723	0.0092367	-4.40279	0.00930586	1.15		-0.00112703	0.00451448	-0.0125434	0.00419852	0.00252379	0.00353471	-0.00274305	0.00457745	1.15
	185.667	198.608	199.736	201.397		2.81836	4.83179		0.24284	-0.864936	3	9		-5.27982	0.00550079	-5.24237	0.00463212	-5.23922	0.00401086	-5.24318	0.00506032	1.2		-4.4567	0.00979055	-4.44277	0.00719961	-4.41755	0.00855279	-4.40595	0.00902208	1.2		-0.0037016	0.00502602	-0.0166632	0.00400444	-0.000218677	0.00404105	-0.00968681	0.00506399	1.2
	207.052	219.149	222.668	219.239		3.21052	4.00785		0.541031	-0.907094	4	9		-5.27921	0.00523555	-5.24373	0.00457274	-5.24168	0.00399746	-5.24209	0.0049377	1.25		-4.46163	0.00947005	-4.44696	0.00739351	-4.4192	0.00798584	-4.40911	0.00847576	1.25		-7.74421e-06	0.00533462	-0.0136802	0.00402577	0.001584	0.00422151	-0.008614	0.00574494	1.25
	199.165	216.354	224.7	230.601		4.72174	4.83179		-0.957942	4.60388	1	10		-5.27951	0.00537336	-5.24694	0.00467296	-5.24221	0.0041847	-5.24169	0.00494382	1.3		-4.46854	0.00926668	-4.44931	0.00751141	-4.42278	0.007869	-4.41148	0.00804912	1.3		-0.00305058	0.0059353	-0.0142821	0.00460052	0.000124202	0.00516988	-0.0095842	0.00659752	1.3
	223.234	240.655	240.067	238.459		4.07053	4.50852		0.0567164	-0.475491	2	10		-5.27947	0.00536689	-5.24991	0.00452401	-5.23944	0.00432264	-5.24386	0.00480816	1.35		-4.47658	0.00913775	-4.4516	0.00773995	-4.43093	0.00770533	-4.41555	0.00790108	1.35		-0.00542327	0.00624538	-0.00867635	0.00509817	0.00135972	0.00658021	-0.0122127	0.00754421	1.35
	195.459	211.692	212.18	214.907		3.95808	4.83179		0.659533	-3.38676	3	10		-5.28025	0.00537607	-5.25039	0.00437376	-5.23719	0.00445904	-5.24544	0.00489774	1.4		-4.48191	0.00903181	-4.45389	0.00785715	-4.43796	0.00733829	-4.42002	0.00790224	1.4		-0.0102014	0.00710754	-6.52342e-05	0.00564477	-0.00204179	0.00719192	-0.0112494	0.00803189	1.4
	199.531	215.115	217.1	213.788		3.58577	4.47562		0.241692	-0.741631	4	10		-5.28211	0.00537871	-5.25027	0.00422276	-5.23651	0.00448663	-5.2465	0.00495693	1.45		-4.48504	0.00901113	-4.45778	0.00759915	-4.44426	0.00718978	-4.42343	0.00808892	1.45		0.00159743	0.00739849	0.00332426	0.00555734	0.00405113	0.00701316	-0.00173869	0.00768258	1.45
	218.07	230.31	234.848	235.322		4.54185	4.83179		-0.434592	-0.821155	1	11		-5.28493	0.00563513	-5.25079	0.0039909	-5.2384	0.00454517	-5.24673	0.00497136	1.5		-4.48342	0.00881514	-4.45913	0.00728784	-4.44673	0.00709477	-4.42527	0.0078192	1.5		0.0105359	0.00739945	0.015854	0.00594429	0.0179092	0.00780258	0.00950125	0.00788729	1.5
	213.993	227.996	221.372	220.104		2.14039	1.17107		0.238536	0.631683	2	11		-5.28673	0.00561587	-5.25191	0.00400247	-5.24226	0.00440632	-5.24651	0.00495892	1.55		-4.47907	0.00820128	-4.45839	0.00698423	-4.4463	0.00699149	-4.42577	0.00736572	1.55		0.0273645	0.00787616	0.0324738	0.00586817	0.0305109	0.00767072	0.0265075	0.00732103	1.55
	212.342	222.273	227.648	226.069		3.13548	4.65568		0.103536	2.5136	3	11		-5.28985	0.00559728	-5.25426	0.00416271	-5.24476	0.00430486	-5.24663	0.00489897	1.6		-4.48223	0.00763906	-4.46694	0.00629234	-4.45451	0.006581	-4.43926	0.00665115	1.6		0.0377669	0.00809118	0.045157	0.00637038	0.0473839	0.00765922	0.0424285	0.00742527	1.6
	224.201	230.779	229.155	229.118		1.41224	1.31265		0.09252	-2.32412	4	11		-5.29078	0.00556511	-5.25464	0.00428764	-5.24538	0.00429377	-5.24687	0.00469009	1.65		-4.51258	0.00716767	-4.50415	0.00571068	-4.49129	0.00608893	-4.48063	0.00603364	1.65		0.0490283	0.00725075	0.0645604	0.00713536	0.0580492	0.00802311	0.0497419	0.00782107	1.65
	224.654	229.121	230.186	229.567		4.06218	1.58026		0.267086	-2.44424	1	12		-5.29007	0.00555285	-5.25646	0.00436808	-5.24603	0.00431126	-5.24816	0.00448564	1.7		-4.58101	0.0064252	-4.58041	0.00520366	-4.56746	0.00566505	-4.56023	0.00558149	1.7		0.0633245	0.00784122	0.0847883	0.00692625	0.080071	0.00765949	0.0626978	0.00798436	1.7
	201.2	205.976	209.524	207.365		1.98688	2.20407		-0.234628	0.962776	2	12		-5.2883	0.00557061	-5.25629	0.00453695	-5.24556	0.00413466	-5.2492	0.00451573	1.75		-4.67804	0.00590015	-4.68624	0.00464172	-4.67084	0.00529349	-4.66641	0.00548777	1.75		0.0777031	0.00840047	0.0992183	0.00647576	0.0951666	0.00821126	0.0744316	0.00764057	1.75
	216.065	222.964	220.747	223.159		2.05894	1.90667		0.0225421	0.962746	3	12		-5.2863	0.00550528	-5.25656	0.00458271	-5.2478	0.00422063	-5.24787	0.00459636	1.8		-4.78192	0.00536937	-4.78878	0.00455819	-4.77576	0.00517755	-4.77244	0.0053637	1.8		0.0831018	0.00896849	0.106933	0.00616289	0.104231	0.00876123	0.0778338	0.00797731	1.8
									-0.055	0.518718	4	12		-5.28359	0.00548663	-5.25787	0.00467286	-5.24739	0.00436807	-5.24767	0.00445818	1.85		-4.87028	0.00540831	-4.87155	0.00518406	-4.8631	0.00599481	-4.85816	0.00561061	1.85		0.0863083	0.00918269	0.10766	0.00728404	0.101898	0.00824537	0.0754791	0.00758179	1.85
									-0.3508	-0.788795	1	13		-5.28159	0.00548249	-5.2588	0.00489861	-5.24796	0.00443479	-5.24829	0.00469616	1.9		-4.93353	0.00570354	-4.9343	0.00563725	-4.9277	0.00635777	-4.92208	0.00558789	1.9		0.0884969	0.00938139	0.107205	0.0073846	0.0987036	0.00779933	0.0770365	0.00712241	1.9
									0.135918	-0.900685	2	13		-5.28028	0.00535315	-5.25758	0.00477575	-5.24699	0.0043015	-5.24884	0.00488451	1.95		-4.97855	0.00612944	-4.98184	0.00583299	-4.97589	0.00638244	-4.96874	0.00542319	1.95		0.0930696	0.00870464	0.109766	0.00727346	0.0991324	0.00762311	0.0717716	0.00718708	1.95
									0.0521245	1.57875	3	13		-5.2796	0.00510367	-5.25697	0.00461731	-5.2436	0.00434838	-5.25006	0.00505124	2		-5.00853	0.0064805	-5.01735	0.00602844	-5.01044	0.00621952	-5.00313	0.00520969	2		0.0976301	0.00873164	0.108687	0.00725299	0.0977394	0.00714674	0.0804361	0.0075558	2
									0.162758	0.110733	4	13		-5.27827	0.0049977	-5.25705	0.00445439	-5.24006	0.00450233	-5.24866	0.00520644	2.05		-5.02895	0.0065755	-5.0406	0.00630743	-5.03073	0.00574861	-5.02536	0.00497886	2.05		0.0933345	0.00804009	0.10666	0.00706262	0.0952523	0.00733975	0.088527	0.00763713	2.05
									-0.685262	-0.0617479	1	14		-5.27995	0.00499511	-5.25844	0.00443082	-5.23787	0.0045731	-5.2476	0.00515027	2.1		-5.04103	0.00657105	-5.05363	0.00620627	-5.03959	0.00583276	-5.03913	0.00500998	2.1		0.0917253	0.0083406	0.107658	0.00734523	0.10418	0.00783401	0.09629	0.00836195	2.1
									0.414547	-3.37202	2	14		-5.28014	0.0049334	-5.25823	0.00438568	-5.23669	0.00467296	-5.24821	0.00497952	2.15		-5.04438	0.00628996	-5.06063	0.00578939	-5.04427	0.00568574	-5.04802	0.00532619	2.15		0.0902433	0.00840597	0.110923	0.00730811	0.105631	0.00766143	0.100147	0.00884166	2.15
									0.0803316	0.36097	3	14		-5.28003	0.00483081	-5.25921	0.00440893	-5.23634	0.00488979	-5.24755	0.00478724	2.2		-5.04712	0.00594705	-5.0629	0.00537795	-5.04917	0.00507481	-5.05182	0.00550179	2.2		0.0890374	0.00885134	0.108417	0.00724777	0.105522	0.00743223	0.102213	0.00929013	2.2
									0.190384	3.0728	4	14		-5.27905	0.00489853	-5.25979	0.00429122	-5.23867	0.0046587	-5.24939	0.00464503	2.25		-5.0501	0.00593339	-5.06199	0.0049288	-5.04978	0.00481331	-5.0547	0.0056192	2.25		0.0857787	0.00904795	0.102834	0.00792849	0.104881	0.00762138	0.101397	0.00984194	2.25
									-0.442352	5.5757	1	15		-5.2763	0.00504372	-5.26101	0.00431852	-5.24056	0.00432445	-5.24981	0.00458057	2.3		-5.05252	0.0067648	-5.06441	0.00508028	-5.05112	0.00494041	-5.0575	0.00578574	2.3		0.0846887	0.00963724	0.102812	0.00759919	0.106876	0.00780756	0.104266	0.00980307	2.3
									-0.283964	-3.55442	2	15		-5.27519	0.0050816	-5.26243	0.00403157	-5.2435	0.00387531	-5.2492	0.00433553	2.35		-5.05318	0.00724056	-5.06619	0.00524192	-5.05634	0.00540159	-5.05857	0.00575157	2.35		0.0846879	0.00965018	0.106145	0.00765275	0.108701	0.00863426	0.101044	0.00924902	2.35
									0.335025	-0.712383	3	15		-5.27468	0.00495162	-5.26263	0.00396284	-5.24494	0.00378656	-5.24889	0.00424136	2.4		-5.05222	0.00741578	-5.06674	0.00507087	-5.06197	0.00535029	-5.05926	0.00540293	2.4		0.089149	0.00980798	0.103079	0.00797045	0.109222	0.00867118	0.0958968	0.0091834	2.4
									0.391291	-1.30889	4	15		-5.27549	0.00492361	-5.26214	0.00431509	-5.24665	0.00418265	-5.24759	0.00421207	2.45		-5.04925	0.00738006	-5.06725	0.0048704	-5.06694	0.00489938	-5.06011	0.00527347	2.45		0.0962474	0.00983098	0.110742	0.00726322	0.108744	0.00838606	0.0955093	0.00911758	2.45
									0.588628	3.3658	1	16		-5.27711	0.00498659	-5.26105	0.00454761	-5.24764	0.00465991	-5.24908	0.00421905	2.5		-5.0491	0.00722613	-5.06913	0.00463357	-5.07021	0.00442399	-5.0623	0.00545032	2.5		0.0937218	0.00985657	0.113768	0.00719196	0.104222	0.00824702	0.0970385	0.00888288	2.5
									-0.222381	-1.13669	2	16		-5.27725	0.00494268	-5.26128	0.00469552	-5.24964	0.00489532	-5.25195	0.00420375	2.55		-5.04744	0.00726514	-5.07242	0.00450226	-5.07398	0.00418234	-5.06522	0.00548725	2.55		0.0969934	0.00962821	0.115343	0.00759842	0.106111	0.00831287	0.096797	0.00844322	2.55
									0.0597856	-0.790969	3	16		-5.27685	0.00485611	-5.26205	0.00501132	-5.25014	0.0046931	-5.25459	0.0042388	2.6		-5.04711	0.00729003	-5.07763	0.00472288	-5.07758	0.00460761	-5.06869	0.00532844	2.6		0.0967945	0.00972349	0.114489	0.00697265	0.108171	0.00813136	0.0994212	0.00844826	2.6
									-0.426033	-1.43814	4	16		-5.27746	0.00479998	-5.26276	0.00546586	-5.24923	0.00448882	-5.25551	0.00436687	2.65		-5.05038	0.0075124	-5.08176	0.00497574	-5.07938	0.00526127	-5.07331	0.00502706	2.65		0.0951803	0.00914621	0.12032	0.00736525	0.106646	0.00798865	0.105718	0.0082387	2.65
									-0.874255	-0.953155	1	17		-5.27615	0.00483374	-5.26271	0.00540003	-5.24784	0.00443512	-5.25776	0.00451914	2.7		-5.05313	0.00798717	-5.08263	0.005122	-5.07829	0.00531978	-5.07761	0.00492058	2.7		0.0993752	0.00950325	0.122338	0.00741046	0.108512	0.00779574	0.109719	0.00890673	2.7
									-0.0376927	2.42939	2	17		-5.27368	0.00483089	-5.26246	0.00504776	-5.2488	0.00433288	-5.26102	0.00429529	2.75		-5.05418	0.0083598	-5.08287	0.00550649	-5.0789	0.00518629	-5.08126	0.00502518	2.75		0.101833	0.00970757	0.129935	0.00808494	0.108289	0.00757353	0.113127	0.00970832	2.75
									0.489143	-1.17346	3	17		-5.27109	0.00492237	-5.26296	0.00466252	-5.2514	0.00448058	-5.26353	0.00432079	2.8		-5.0548	0.00849643	-5.08443	0.00577769	-5.08249	0.0051266	-5.08262	0.00493748	2.8		0.100355	0.00991274	0.127287	0.00917279	0.104837	0.00754501	0.113965	0.00998476	2.8
									0.422805	-0.302773	4	17		-5.26794	0.00500796	-5.26138	0.0043883	-5.25189	0.00487706	-5.2643	0.00451181	2.85		-5.05306	0.00806152	-5.08703	0.00568681	-5.08345	0.00489527	-5.08248	0.00492937	2.85		0.0986075	0.0102449	0.122485	0.00899207	0.109149	0.00838324	0.114522	0.010171	2.85
									-0.622586	3.42703	1	18		-5.26515	0.00497664	-5.2608	0.00421593	-5.25381	0.00510362	-5.26458	0.00447788	2.9		-5.05007	0.00781134	-5.0891	0.0053791	-5.08342	0.00467821	-5.08434	0.00515655	2.9		0.0971045	0.010272	0.123975	0.00894789	0.110084	0.00832022	0.119083	0.00979339	2.9
									0.222099	-3.2006	2	18		-5.26308	0.0048023	-5.2582	0.00400291	-5.25386	0.0050651	-5.26144	0.00427651	2.95		-5.04768	0.00794237	-5.09265	0.00517877	-5.08383	0.00470706	-5.08687	0.00510096	2.95		0.103774	0.00996589	0.126341	0.00850176	0.10885	0.00906216	0.122675	0.00954383	2.95
									0.238001	-0.109981	3	18		-5.25899	0.00483025	-5.25217	0.00374474	-5.25131	0.00457948	-5.25847	0.00431128	3		-5.04539	0.00812072	-5.09612	0.00483406	-5.08387	0.00500578	-5.0868	0.00468642	3		0.106925	0.0104315	0.126073	0.00891243	0.111192	0.00861455	0.122219	0.00988411	3
									0.162487	-0.116448	4	18		-5.25311	0.00479655	-5.24499	0.00358337	-5.2475	0.00404937	-5.25227	0.00420471	3.05		-5.04229	0.00832346	-5.09817	0.00479129	-5.08566	0.00492713	-5.0865	0.00492438	3.05		0.110251	0.0105907	0.126875	0.00891889	0.110539	0.00823896	0.122844	0.00966201	3.05
									-0.920484	-3.45537	1	19		-5.24376	0.00475321	-5.23622	0.00364328	-5.2397	0.00368704	-5.2441	0.00411879	3.1		-5.03815	0.00855994	-5.09954	0.00513143	-5.08909	0.00504285	-5.08785	0.00528164	3.1		0.11598	0.0106817	0.12177	0.00898872	0.111908	0.00751905	0.125375	0.00978972	3.1
									0.151906	1.74403	2	19		-5.23264	0.00507731	-5.22713	0.00398695	-5.22828	0.00366246	-5.23502	0.004272	3.15		-5.03546	0.00859217	-5.09829	0.00545745	-5.09151	0.00515636	-5.08805	0.00563749	3.15		0.123054	0.0110861	0.123872	0.00888462	0.115177	0.0076871	0.126726	0.0103835	3.15
									0.527722	2.21773	3	19		-5.21758	0.00552523	-5.21524	0.00405937	-5.21381	0.00391862	-5.22195	0.00432818	3.2		-5.03387	0.00832835	-5.09373	0.00577835	-5.09183	0.00523384	-5.08905	0.00605327	3.2		0.126887	0.0117308	0.127035	0.00916243	0.11594	0.00762181	0.128254	0.0102693	3.2
									0.240856	-0.50639	4	19
									-0.965137	5.76408	1	20
									0.353707	1.02004	2	20
									0.22605	-4.70224	3	20
									0.385379	-2.08189	4	20
									-0.0204261	1.6975	1	21
									0.0689237	-0.537453	2	21
									-0.201355	-1.10114	3	21
									0.152857	-0.0589032	4	21
									0.130747	-2.70164	1	22
									0.176245	-0.703118	2	22
									-0.263987	1.67538	3	22
									-0.0430057	1.72938	4	22
									0.438838	-2.12839	1	23
									-0.474328	2.73555	2	23
									0.122252	-2.78434	3	23
									-0.0867619	2.17718	4	23
									-0.389174	3.71027	1	24
									0.243168	1.9238	2	24
									0.243291	-2.87368	3	24
									-0.0972844	-2.76038	4	24
									-0.0184974	-1.51736	1	25
									0.304292	-0.485161	2	25
									-0.0825908	1.44662	3	25
									-0.203204	0.555904	4	25
									0.312822	1.02588	1	26
									0.0617134	-0.897717	2	26
									-0.19818	1.10581	3	26
									-0.176355	-1.23397	4	26
									0.907699	-4.89559	1	27
									-0.313774	4.13846	2	27
									-0.358808	-1.74464	3	27
									-0.235117	2.50177	4	27
									-0.878234	5.07821	1	28
									0.21523	-1.14563	2	28
									0.158057	-1.56041	3	28
									0.504947	-2.37217	4	28
									0.230634	-6.83143	1	29
									0.300692	7.02099	2	29
									-0.312916	3.83311	3	29
									-0.21841	-4.02267	4	29
									0.763456	0.482114	1	30
									-0.384159	-3.09818	2	30
									-0.205238	0.599671	3	30
									-0.17406	2.01639	4	30
									0.436366	-0.843612	1	31
									0.0136149	-0.809842	2	31
									-0.0823017	2.37026	3	31
									-0.367679	-0.716805	4	31
									-0.126358	-1.06345	1	32
									-0.138936	-2.4648	2	32
									0.11422	3.24461	3	32
									0.151074	0.283645	4	32
									0.755562	-0.286399	1	33
									-0.0867838	-0.355565	2	33
									-0.24397	1.4878	3	33
									-0.424808	-0.845841	4	33
									0.787509	1.02676	1	34
									-0.412427	-0.752087	2	34
									0.0369165	0.241658	3	34
									-0.411998	-0.516335	4	34
									0.290601	-2.44795	1	35
									-0.170557	-0.11805	2	35
									0.0291671	0.0690083	3	35
									-0.149211	2.49699	4	35
									0.0598241	-1.7374	1	36
									-0.133223	-0.252759	2	36
									-0.107499	2.32648	3	36
									0.180898	-0.336327	4	36
									1.22263	-10.3027	1	37
									-0.116348	-3.72617	2	37
									-0.417578	3.68054	3	37
									-0.688704	10.3483	4	37
									0.960186	-4.13209	1	38
									-0.117855	2.67651	2	38
									-0.352897	1.14859	3	38
									-0.489434	0.306991	4	38
									0.413074	-4.86291	1	39
									-0.115879	0.757728	2	39
									-0.179831	0.305657	3	39
									-0.117363	3.79953	4	39
									0.669084	-3.61513	1	40
									-0.0155171	1.35667	2	40
									-0.300702	2.4019	3	40
									-0.352866	-0.143445	4	40
									0.928939	-3.33024	1	41
									-0.117484	-1.70224	2	41
									-0.405382	1.8955	3	41
									-0.406073	3.13698	4	41
									-0.445441	1.3637	1	42
									0.366212	4.75524	2	42
									0.0346177	-2.80892	3	42
									0.0446108	-3.31003	4	42
									0.131412	-1.50386	1	43
									0.0642287	-2.1844	2	43
									0.123861	2.25002	3	43
									-0.319502	1.43824	4	43
									-0.829257	4.12528	1	44
									0.207229	0.0911631	2	44
									0.38741	-2.47346	3	44
									0.234618	-1.74299	4	44
									0.683129	4.50946	1	45
									-0.00806659	-1.63532	2	45
									-0.276364	-1.51106	3	45
									-0.398699	-1.36308	4	45
									-0.368093	3.4216	1	46
									-0.112244	-2.41491	2	46
									0.1308	0.192646	3	46
									0.349538	-1.19933	4	46
									-0.556684	3.56819	1	47
									0.297097	-0.144257	2	47
									-0.0330097	-3.30138	3	47
									0.292597	-0.122555	4	47

## Sheet: Figure 4
Figure 4b: Gamma power by alpha phase						Figure 4c: Alpha duration by load					Figure 4d: Modulation Index by Frequency						Figure 4e: Gamma power by alpha phase																				Figure 4f: Alpha-locked gamma power by load
Time	Signal Mean	Signal SEM	Gamma Mean	Gamma SEM		L1	L2	L3	L4		Frequency	Alpha: MI Mean	Alpha: MI SEM	Pre-alpha: MI Mean	Pre-alpha: MI SEM		Phases	Subject x phase data																			Time	Signal Mean	Gamma L1	Gamma L2	Gamma L3	Gamma L4
-248	-0.000117486	5.47526e-05	2.011	0.0421251		40.1	34.63	33.88	30.25		40	0.000434558	0.000322597	-1.75121e-05	0.00033665		0	-0.00227248	-0.00186305	-0.000990687	-0.000238057	-0.00152525	-0.0010393	-0.000152897	0.000555729	0.00150092	0.00118522	0.00154629	0.00160367	0.00200676	0.00230724	0.000444256	-0.000139514	-0.00139003	-0.00153881		-60	0.000374048	1.92382	1.86931	1.97417	1.89593
-246	-0.000105072	5.12391e-05	2.00039	0.0419024		26	30.39	28.64	27.71		42	0.000531838	0.000301246	6.55006e-05	0.000298579		20	-0.00109399	-0.000167195	0.000661885	0.00119868	0.0012971	0.00099984	0.000765391	0.000535315	0.000443133	0.00128846	0.000127711	-0.00110356	-0.00163538	-0.00109292	-0.00115643	-0.0011152	0.000161126	-0.00011397		-58	0.000431049	1.91777	1.85988	1.98294	1.89921
-244	-0.000107971	4.79771e-05	1.98832	0.0421174		34.13	26.1	24.1	25.89		44	0.000409638	0.000315159	-4.93491e-05	0.000324753		40	-0.00137793	-0.00212848	-0.00240249	-0.00222449	-0.00175408	-0.00086497	-0.00084337	-0.00222439	-0.0018429	0.00090389	0.0024936	0.00196139	0.00170845	0.00266056	0.00254214	0.00245627	0.00145173	-0.00051493		-56	0.000496805	1.91508	1.85361	1.99345	1.90496
-242	-0.000121338	4.93072e-05	1.9775	0.0427977		39.5	33.25	30.84	34.61		46	0.000633685	0.000301636	4.12713e-05	0.000274565		60	0.00225393	0.00179853	0.00177769	0.00193031	2.71825e-05	-0.00195615	-0.00169108	-0.00161446	-0.00173271	-0.00280714	-0.00168991	8.41757e-05	0.00150081	5.51658e-06	0.000430554	0.000188195	0.000237539	0.00125701		-54	0.000565721	1.9164	1.85052	2.00524	1.91296
-240	-0.000133761	5.30881e-05	1.96987	0.0441662		7.84	10.27	7.45	9.36		48	0.00068374	0.000281098	0.000261582	0.000285029		80	0.000379693	-0.000361331	-0.000884203	-0.00301487	-0.00338236	-0.00450054	-0.00500816	-0.00374976	-0.000229204	0.000676155	-0.00180708	-0.00182197	-5.43804e-05	0.00193951	0.00514905	0.00732271	0.00703805	0.00230868		-52	0.000612356	1.92135	1.85059	2.0174	1.92268
-238	-0.000144152	6.13839e-05	1.96691	0.0463605		14.23	15.98	17.82	13.17		50	0.000612375	0.000292973	0.000577075	0.000314409		100	-0.0022528	-0.00241859	-0.00044991	0.00120571	0.00359271	0.00257764	0.00124061	0.00272962	0.0019051	-0.000851902	-0.00133235	2.16655e-05	0.00137218	0.00123728	0.000290385	-0.00199902	-0.00350739	-0.00336094		-50	0.00063959	1.92988	1.85437	2.02904	1.93288
-236	-0.000164234	6.34024e-05	1.96911	0.04922		40.27	30.04	31.45	32.8		52	0.000330547	0.000278227	0.000767797	0.000304696		120	0.000489652	0.000830125	0.00185278	0.00200912	0.00135089	0.000305088	-0.000961823	-0.00296614	-0.00192461	-0.00113207	-0.00163968	-0.00143599	-0.00131267	0.000615178	0.000956189	0.000971468	0.00156725	0.000425235		-48	0.000669515	1.94162	1.86206	2.03982	1.94315
-234	-0.000180449	5.79518e-05	1.97554	0.052207		9.81	5.11	6.46	4.81		54	0.000430882	0.000264993	0.000761771	0.000299645		140	-0.00443348	-0.0082641	-0.0120611	-0.0144003	-0.0162598	-0.0159558	-0.0131226	-0.0129138	-0.00842378	-0.00152532	0.00662657	0.0143513	0.0203566	0.0231572	0.0195787	0.0136778	0.00728527	0.00232674		-46	0.00070096	1.95581	1.87326	2.0496	1.95437
-232	-0.000158598	4.54845e-05	1.98432	0.0545501		18.92	14.77	15.04	17.19		56	0.0003199	0.00028149	0.000796475	0.000349334		160	-0.00205988	-0.00216722	-0.00131936	-0.00060909	0.00123399	-0.00044509	-0.00106988	-0.00293532	-0.00396541	-0.00286689	-0.000169871	0.00223535	0.00352133	0.00543181	0.00447482	0.00243833	-0.000891682	-0.000835931		-44	0.000702272	1.97151	1.88745	2.05768	1.96559
-230	-0.000127108	4.16309e-05	1.99366	0.055634		20.17	12.89	13.68	13.52		58	0.000356873	0.000358763	0.000684783	0.00037637		180	-0.00703292	-0.00710839	-0.0104634	-0.0120137	-0.0128529	-0.00868105	-0.00584808	-0.00316331	-0.000629216	0.00380782	0.00939574	0.0132731	0.0156664	0.0134642	0.0111281	0.00687016	2.33354e-05	-0.00583588		-42	0.000662231	1.98741	1.9046	2.06379	1.97499
-228	-0.000156429	5.18419e-05	2.00181	0.0551104		43.88	42.95	42.91	46.73		60	0.000511103	0.000290394	0.000164104	0.000349657		200	-3.27298e-05	-0.000170283	0.000226661	0.000940596	0.0013315	0.000983335	0.000375077	-0.00190353	-0.00195393	4.83865e-05	0.000180974	-7.21736e-05	0.000396897	0.000578196	0.000683484	-0.000233356	-0.000706405	-0.000672697		-40	0.00060974	2.00221	1.9246	2.06855	1.98268
-226	-0.00023382	6.07797e-05	2.00755	0.0530115		36.37	25.85	28.18	25.89		62	0.000531709	0.000274384	0.000534476	0.000396093		220	-0.00219203	-0.000512176	-0.00014571	-0.001011	-0.00173161	-0.00126635	0.00138639	0.00195019	0.000559689	0.000656627	0.000478471	0.00100854	0.00191932	0.00123037	0.000958616	0.000482825	-0.00108973	-0.00268244		-38	0.000558693	2.01524	1.94652	2.07215	1.98941
-224	-0.000268791	5.67971e-05	2.01062	0.0497484		11.65	10.58	11.76	10.62		64	0.000729103	0.00033672	0.000484845	0.00034937		240	-0.0042738	-0.00627619	-0.0119889	-0.0150189	-0.0151247	-0.0143685	-0.0126936	-0.00750267	-0.00302542	-0.00179959	0.00155865	0.00719576	0.0137236	0.0184314	0.0200796	0.0179911	0.0109973	0.00209483		-36	0.000492678	2.02617	1.96939	2.07447	1.9952
-222	-0.000232622	4.43855e-05	2.01108	0.04567		67.03	66.57	62.14	65.26		66	0.00101689	0.000368143	0.000569651	0.000391505		260	0.00270606	0.00289015	0.00201151	0.00082427	-0.000100593	-0.000334107	-0.00103861	-0.00146744	-0.000871142	-0.000731589	-0.000298205	-0.000298039	-0.000896347	-0.00155335	-0.00139421	-0.000570961	0.00017959	0.000943018		-34	0.000412999	2.03444	1.99236	2.076	1.9997
-220	-0.000197585	3.84612e-05	2.00946	0.0412061		76.06	84.98	82.47	81.42		68	0.00101065	0.000361047	0.000696229	0.000289377		280	-0.000201599	-0.000991266	-0.00069049	0.000372656	-0.000172618	-0.000986115	-0.00105695	-0.000475141	-0.000960711	-0.000588677	-0.000569509	-0.00103528	-0.00125745	0.000197909	0.00177559	0.00309421	0.00229952	0.00124592		-32	0.000331012	2.03993	2.01435	2.07719	2.00341
-218	-0.000222803	4.14085e-05	2.00674	0.0372135		14.02	11.45	11.98	10.08		70	0.00103572	0.00039031	0.000780028	0.000354666		300	0.00205764	0.00215478	0.00131706	0.00012985	0.000646455	0.00114565	-0.000235449	-0.00155832	-0.000369826	0.000140779	0.000117444	-0.00388651	-0.00380438	-0.00340193	-0.00183726	0.00141063	0.00287139	0.003102		-30	0.000238277	2.043	2.03437	2.0776	2.00748
-216	-0.000281738	4.86675e-05	2.00381	0.0346823		47.78	48.14	50.85	51.87		72	0.00106719	0.000399018	0.000924489	0.000389847		320	-0.000292745	-0.000905194	-0.000348409	-0.000282611	-0.000911224	-0.00145965	-0.00203394	-0.00240159	-0.00111319	-0.000178815	0.000817416	0.00134395	0.00148941	0.00179974	0.00165708	0.00122199	0.00102792	0.000569861		-28	0.000124177	2.04366	2.05137	2.07707	2.01203
-214	-0.000312097	5.29305e-05	2.00153	0.0345647		21.71	18.24	22.73	19.88		74	0.000949836	0.000427708	0.000795407	0.000347392		340	-0.00118632	-0.00211991	-0.00332145	0.000384434	0.00261752	0.00215333	0.000384973	-0.000842771	-0.00119097	0.000124479	-0.000473239	-0.000466068	-0.000422891	0.000944676	0.000948059	0.000968872	0.000988924	0.000508363		-26	-9.07798e-06	2.04233	2.06455	2.07603	2.01681
-212	-0.000301626	5.69138e-05	2.00041	0.037174		42.02	34.39	28.67	28.52		76	0.000603124	0.000357854	0.000454955	0.000316797			-0.000638373	-0.000609966	-0.000181137	0.000237153	0.000459667	0.000174101	-0.00194669	-0.00178046	-0.00124047	-0.00100922	0.000428113	0.00105049	0.00118851	0.00199721	0.000892083	0.000364083	0.000502572	0.000112335		-24	-0.000150561	2.0398	2.07328	2.07394	2.02214
-210	-0.000296667	6.54774e-05	2.00008	0.0416171		2.93	2.29	1.49	2.52		78	0.000678153	0.000428888	0.000810407	0.000399441			-0.00436135	-0.00422481	-0.000484496	0.00415999	0.0101859	0.00763706	0.00983044	0.0074204	0.00123814	-0.00294915	-0.00660775	-0.00332242	-0.00202761	0.00392556	-0.00159753	-0.00414721	-0.00781359	-0.00686155		-22	-0.000292372	2.03655	2.07645	2.06995	2.02821
-208	-0.000321011	7.00328e-05	1.99902	0.0465245		12.87	9	8.56	9.89		80	0.00109516	0.000402307	0.000673496	0.000375657			-0.00894618	-0.0121047	-0.0141125	-0.0160035	-0.0169074	-0.0164982	-0.0133507	-0.00811844	-0.00101183	0.00723051	0.0135294	0.0168463	0.0212145	0.0210006	0.0178753	0.00941369	0.0038497	-0.0039066		-20	-0.000435256	2.03308	2.07362	2.06428	2.03476
-206	-0.00035194	6.55063e-05	1.99561	0.050668		30.25	21.36	24.64	22.41		82	0.00116501	0.000396497	0.000589212	0.000406544			0.0021133	0.000303085	-0.00238637	-0.00398107	-0.00444957	-0.00302632	-0.00140879	-0.000604036	0.000161502	0.00028373	0.00102115	0.000618306	0.000915752	0.000772658	0.00249919	0.00152028	0.00257308	0.00307412		-18	-0.000581303	2.02981	2.0659	2.05759	2.04114
-204	-0.000367221	5.36131e-05	1.9892	0.0531278		44.44	33.55	35.51	34.01		84	0.00111799	0.000381498	0.000499858	0.000455367			0.00207132	0.0029474	0.00204423	-4.43318e-05	-0.00120284	-0.00114768	-0.000690716	-0.000554407	-0.00184432	-0.00239348	-0.0016509	-0.000730886	-0.000524531	-2.36247e-05	0.00079195	0.00129366	0.000878659	0.000780498		-16	-0.000724005	2.02702	2.05402	2.04982	2.04696
-202	-0.000362887	4.22229e-05	1.97988	0.053587		28.19	27.38	39.38	27.5		86	0.00126404	0.000387738	0.000527511	0.000444753			-0.0139852	-0.0208091	-0.0251541	-0.0278008	-0.028773	-0.0281681	-0.024636	-0.0172158	-0.00762647	0.00466976	0.0204138	0.0310581	0.0382829	0.0387185	0.0338504	0.0227243	0.00853821	-0.00408757		-14	-0.00085098	2.02495	2.03793	2.04042	2.05209
-200	-0.000345038	4.52297e-05	1.96894	0.052299		21.72	20.31	17.6	18.83		88	0.00117881	0.000407653	0.000213036	0.000451574			0.000725516	0.003655	0.00436094	0.00448912	0.00100081	-0.00132897	-0.00330478	-0.00376064	-0.00192782	0.000555104	0.000911283	-0.000833439	-0.00174351	-0.000866174	-0.000884007	-0.000225614	-0.000380212	-0.000442605		-12	-0.000958562	2.02321	2.01852	2.02942	2.05596
-198	-0.000326091	4.93209e-05	1.95898	0.0498407		40.1	40.95	37.67	36.51		90	0.00128548	0.000389667	0.00014982	0.000390183			0.000905509	5.67687e-05	-0.00126607	-0.00180787	-0.00119877	-0.000838011	-0.00161151	-0.00225598	-0.00160026	-0.00121031	-0.000559279	0.000515076	0.00194287	0.00247207	0.0027667	0.00161989	0.000882455	0.00118673		-10	-0.00105915	2.02129	1.99754	2.01787	2.05824
-196	-0.000318626	5.28932e-05	1.95236	0.0469057		16.15	16.52	11.17	12.67		92	0.00123872	0.000417268	5.67443e-05	0.000370133			-0.00138934	-0.000158853	-0.000516804	-0.0036281	0.000123924	-0.000645822	-0.00436313	-0.0048276	-0.0021314	-0.00165388	0.00158724	0.00386418	0.00405767	0.0046095	0.00196466	0.00341763	0.0010793	-0.00138915		-8	-0.00116294	2.01951	1.97673	2.00651	2.05912
-194	-0.000323216	6.25594e-05	1.95073	0.0441509		6.77	3.58	5.66	6.34		94	0.00115493	0.000387321	0.000570459	0.000462956			-0.00277675	2.48895e-05	0.00352141	0.00293697	0.00270346	0.00331182	0.0023041	0.00302969	0.00246478	-0.000732978	-0.00201506	-0.00330325	-0.00359009	-0.0029849	-0.00249376	-0.00100492	4.90088e-05	-0.00144442		-6	-0.00125449	2.01797	1.95728	1.99458	2.05866
-192	-0.000333927	6.48251e-05	1.95456	0.0421376		31.78	25.58	29.77	33.76		96	0.000973253	0.000363636	-4.57597e-05	0.0003927			-0.00036511	-0.00152975	-0.000429459	0.000163557	4.90165e-05	-0.000840021	-0.0016938	-0.00183097	-0.00145742	-0.00146629	-0.000963983	0.000121376	0.000382997	0.00114917	0.00277964	0.00355064	0.00174416	0.000636239		-4	-0.00130649	2.01568	1.93964	1.98153	2.05672
-190	-0.000345094	6.0366e-05	1.96253	0.0412816		42.26	40.3	38.19	37.38		98	0.00105235	0.000329652	-0.000108694	0.000367396			0.000423019	0.00047255	0.000634475	0.000393888	-0.000934978	-0.00042652	0.00110816	0.000123009	-0.000622751	0.000511706	0.000971969	-0.000252047	-0.00163112	-0.00256332	-0.00137784	0.000329581	0.00113083	0.00170939		-2	-0.00131811	2.01218	1.92479	1.96851	2.05309
-188	-0.000340966	5.79449e-05	1.97272	0.0416926		26.56	25.09	29.05	27.24		100	0.000946411	0.000374824	0.000251793	0.000390269			-0.000605495	0.000183172	-0.000366231	-0.000674426	-3.01785e-05	0.000490278	-8.02045e-05	-0.000666791	0.000602697	0.00133242	0.000815416	0.000383983	-3.72112e-05	0.000529644	0.00110529	0.00010436	-0.00202178	-0.00106495		0	-0.00132371	2.00771	1.91375	1.95627	2.0479
-186	-0.000312925	5.98484e-05	1.98265	0.0430378		10.08	8.77	6.18	6.52		102	0.00122548	0.000366709	0.000126113	0.000369889			0.00519763	0.00237921	-0.00287998	-0.00565149	-0.0085	-0.006335	-0.00558134	-0.00609115	-0.00477282	-0.00159086	0.00377123	0.00675549	0.00616418	0.00367007	0.00278521	0.00244695	0.00287568	0.005357		2	-0.00134317	2.00192	1.90627	1.94436	2.0414
-184	-0.00028762	6.1912e-05	1.98947	0.0445905		50.32	43.58	41.5	40.92		104	0.000911599	0.000367645	0.0002958	0.000345562			0.000788686	0.00111609	0.00111039	0.001641	0.000842326	-0.000252256	-0.00041513	0.0001572	-2.36148e-05	-0.000368779	-0.000558717	-0.000402971	-0.000789558	-0.00102032	-0.000432434	-0.00120689	-4.59485e-05	-0.000139078		4	-0.0013492	1.99478	1.90199	1.93279	2.034
-182	-0.000289805	6.23635e-05	1.99188	0.0456298		62.39	57.01	57.93	49.83		106	0.00096372	0.000410931	-3.87241e-06	0.00039384			2.83065e-05	0.00117346	0.00165349	0.000148358	-0.000760982	-0.00124173	-0.000763522	-0.000369014	0.000480853	0.000754566	0.00104339	0.00138343	-0.000343115	-0.000754108	-0.000803855	-0.000543096	-0.000338214	-0.000748216		6	-0.00131101	1.98652	1.90011	1.92222	2.02621
-180	-0.000297947	6.12533e-05	1.99002	0.045811		28.81	25.78	28.05	29.72		108	0.000788452	0.000323585	1.2469e-05	0.00033522			0.000923308	-0.00212307	-0.0049451	-0.00716462	-0.00892697	-0.00934941	-0.0080367	-0.00606288	-0.00396099	-0.000242499	0.00213581	0.00443263	0.00750346	0.00860114	0.00866657	0.00861985	0.00602934	0.00390014		8	-0.00123893	1.97678	1.89932	1.91372	2.01733
-178	-0.00028832	5.83969e-05	1.98496	0.0451729		17.93	15.69	14.28	17.64		110	0.000839296	0.000377437	0.00023656	0.00035396			-0.00305072	-7.45214e-06	0.00323992	0.00280437	0.00089062	0.00203702	0.00136877	0.00219759	0.00266522	-0.000809428	-0.00167287	1.51788e-05	0.000603038	0.000145678	-0.00192753	-0.00260584	-0.00232878	-0.00356478		10	-0.00116343	1.96608	1.89916	1.90751	2.0067
-176	-0.000276904	5.48973e-05	1.97932	0.0440934		44.3	26.36	12.14	9.07		112	0.000644984	0.000320127	0.000196465	0.000377769			0.00388281	0.00337958	0.000125709	-0.0018293	-0.00347023	-0.00363029	-0.00406291	-0.00243921	-0.000991134	-0.00250213	-0.000775907	0.000576889	0.00192774	0.000894198	0.000773561	0.00260392	0.00297625	0.00256045		12	-0.00109159	1.95549	1.89854	1.90358	1.99564
-174	-0.000275494	5.3469e-05	1.97634	0.0428553		13.88	9.84	11.91	8.51		114	0.00098805	0.000347725	0.000186566	0.000406312			0.000798659	-0.000411946	-0.00433077	-0.00638868	-0.00442618	-0.00282152	-0.00304874	-0.0012217	0.00179658	0.000582011	-0.000159231	-0.000620777	0.00203328	0.00465063	0.00534011	0.00418929	0.00343644	0.000602537		14	-0.00100706	1.94476	1.89605	1.90304	1.98512
-172	-0.000270768	5.30241e-05	1.97865	0.0417338		25.59	23.85	22.5	23.29		116	0.00105134	0.000329603	0.000117324	0.000402238			-0.0012815	-0.00232928	-0.00224938	-0.0015442	-0.00154021	-0.00195042	-0.00230644	-0.00177114	-0.00178663	-0.000791697	0.000581701	0.00405002	0.00705705	0.00560327	0.00200093	-0.000693728	-0.00120825	0.000159896		16	-0.000899348	1.93347	1.89208	1.9057	1.97429
-170	-0.000257264	5.57155e-05	1.98743	0.0412615		34.29	23.22	25.22	21.62		118	0.000826113	0.000352442	0.000331464	0.000350396			-0.00326775	-0.00408669	-0.00109028	-0.00119577	-0.000912772	-0.000681576	-0.00173679	-0.003385	-0.00364775	-0.00384468	-0.00164501	0.0012336	0.00424865	0.00437064	0.00579306	0.00577751	0.00361954	0.000451072		18	-0.000775806	1.92219	1.88667	1.91004	1.963
-168	-0.000240023	6.89175e-05	2.00126	0.0418399		11.87	7.1	7.73	4.66		120	0.000948449	0.000344701	0.000515703	0.00037265			-0.00598568	-0.00701885	-0.0102812	-0.00925031	-0.00563437	-0.0060301	-0.00490179	-0.00167192	0.00170698	0.00196759	0.00458864	0.00714637	0.00854888	0.00894959	0.0117755	0.00684487	0.00157694	-0.00233115		20	-0.000651946	1.91179	1.87931	1.91558	1.95229
-166	-0.000217656	7.53109e-05	2.01651	0.0435427		34.15	30.64	28.57	36.01		122	0.000711781	0.000358128	0.000445545	0.000375156			0.000498215	-0.00135067	-0.00194732	-0.00230099	-0.00310354	-0.00232391	-0.00162369	-0.00126974	-0.00120234	-0.000588719	-6.36223e-06	0.000484173	0.0014097	0.00293304	0.00286127	0.00327048	0.00239961	0.0018608		22	-0.000530811	1.90255	1.87085	1.92168	1.9424
-164	-0.000195151	7.04643e-05	2.02949	0.0459236		11.47	11.33	11	11.17		124	0.000778043	0.000354093	0.000623364	0.00034049			-0.00502909	-0.0114496	-0.0141118	-0.0130348	-0.0125301	-0.013153	-0.0121355	-0.00968846	-0.00587578	0.000128298	0.00640698	0.0126027	0.0187765	0.0200243	0.0185709	0.0142087	0.00603568	0.000254136		24	-0.000397736	1.894	1.86233	1.92731	1.93281
-162	-0.000195253	6.6788e-05	2.0371	0.0480969		14.01	16.91	16.96	18.34		126	0.000706416	0.000420246	0.000539767	0.000371459			0.00233739	0.0015859	6.66639e-06	0.000144952	0.000361929	-0.00156386	-0.00342078	-0.00278019	-0.00388067	-0.00275444	-0.00157113	0.00139089	0.0029689	0.00323878	0.00193836	0.000326564	0.00128317	0.000387556		26	-0.000248352	1.88655	1.85481	1.9317	1.92404
-160	-0.000212742	7.31641e-05	2.03708	0.0493528		7.4	7.31	5.07	7.1		128	0.00082558	0.000391382	0.000936168	0.000365429			-0.00415269	-0.00433933	-0.00709167	-0.00435197	0.00159271	0.0029426	0.00351244	-0.000617256	-0.00392392	-0.0062471	-0.00234948	0.00357635	0.00958493	0.00620408	0.00568243	0.00461007	-0.00158166	-0.00305053		28	-0.000105015	1.88125	1.84984	1.93394	1.91693
-158	-0.000208511	8.05548e-05	2.02934	0.0494683		22.37	22.21	23.8	24.25		130	0.00088385	0.000364634	0.000739464	0.000352658			0.000379014	0.000184819	-0.00181936	-0.00175601	-0.00123267	-0.000403403	0.000925695	-0.000412862	0.000484452	0.000206772	0.000203701	0.000911372	0.000573913	0.0010605	0.000245125	-0.000386346	-0.000147825	0.000983112		30	1.13917e-05	1.87766	1.8478	1.93368	1.91095
-156	-0.000185815	7.39571e-05	2.01574	0.0485375		17.95	13.95	14.61	15.17		132	0.001093	0.000405222	0.000793984	0.000295428			-0.00410284	-0.00700506	-0.00908293	-0.00976226	-0.0098581	-0.00801542	-0.00780599	-0.00648246	-0.00355451	0.000638929	0.005544	0.0102119	0.0120933	0.0136106	0.0126942	0.00899961	0.00322123	-0.00134416		32	0.000113491	1.87487	1.84842	1.93099	1.90606
-154	-0.000182534	6.70925e-05	1.99849	0.0469159							134	0.000920523	0.000374009	0.000790361	0.000338194																						34	0.000224557	1.87338	1.85225	1.92645	1.9037
-152	-0.000182931	6.55167e-05	1.9802	0.0450841							136	0.0011766	0.000407502	0.000687937	0.000350033																						36	0.000341334	1.87393	1.85926	1.92083	1.90415
-150	-0.000147038	6.46128e-05	1.96399	0.0433672							138	0.000921309	0.000392739	0.000828484	0.000341985																						38	0.000442745	1.87604	1.86831	1.91488	1.90661
-148	-0.000108422	6.51214e-05	1.95215	0.0419408							140	0.000866526	0.000378034	0.000862234	0.000356093																						40	0.000514852	1.87846	1.87865	1.91007	1.91156
-146	-0.000118465	6.41984e-05	1.94581	0.0407619							142	0.0009924	0.000390252	0.000843426	0.000350146																						42	0.000566208	1.88104	1.88989	1.90708	1.9199
-144	-0.000146638	5.93822e-05	1.94573	0.039558							144	0.000936577	0.000403408	0.000695466	0.000318489																						44	0.000618778	1.88471	1.90161	1.90591	1.9314
-142	-0.000144708	5.28126e-05	1.9517	0.0381039							146	0.0010275	0.000391838	0.000437193	0.000297348																						46	0.000673003	1.88898	1.9129	1.90697	1.94534
-140	-0.000124502	5.28637e-05	1.9624	0.0363089							148	0.000841884	0.000339342	0.000682612	0.000311029																						48	0.000701099	1.89261	1.92281	1.91	1.96099
-138	-0.000114251	5.70935e-05	1.97626	0.0342336							150	0.000943328	0.000372265	0.000463794	0.000331961																						50	0.000692077	1.89592	1.93196	1.91464	1.97782
-136	-0.000109689	5.37144e-05	1.99127	0.03206																																	52	0.000668595	1.90002	1.94082	1.92006	1.99545
-134	-0.000103759	4.90469e-05	2.00565	0.0300264																																	54	0.00064817	1.90507	1.94866	1.92475	2.01278
-132	-0.000116371	5.10286e-05	2.01844	0.0285004																																	56	0.000623884	1.91012	1.9561	1.92816	2.02864
-130	-0.000155046	5.36483e-05	2.02914	0.0278056																																	58	0.000579249	1.91531	1.96421	1.92968	2.04289
-128	-0.000188745	5.29235e-05	2.03782	0.0279319																																	60	0.000515053	1.92211	1.97248	1.92881	2.05558
-126	-0.000190223	4.41129e-05	2.04507	0.0285558
-124	-0.000173834	4.72315e-05	2.05153	0.0294675
-122	-0.000180197	6.29351e-05	2.05729	0.0305372
-120	-0.00023115	6.23884e-05	2.06169	0.0316343
-118	-0.000305258	5.35765e-05	2.06432	0.0327835
-116	-0.00036938	5.03958e-05	2.06452	0.0340253
-114	-0.000413013	4.65059e-05	2.06093	0.0353794
-112	-0.000441313	4.92284e-05	2.05293	0.0369007
-110	-0.000464824	5.5054e-05	2.04122	0.0385091
-108	-0.000484755	5.52122e-05	2.02662	0.0399966
-106	-0.000498574	5.67994e-05	2.0098	0.0410962
-104	-0.000520879	5.7588e-05	1.99228	0.0415967
-102	-0.000558744	5.76888e-05	1.97579	0.0416088
-100	-0.00059719	5.50267e-05	1.96137	0.0413648
-98	-0.000626721	5.32516e-05	1.94987	0.0412677
-96	-0.000653098	5.47739e-05	1.94222	0.0417597
-94	-0.000672419	6.0323e-05	1.93924	0.0430605
-92	-0.000665616	6.12404e-05	1.94153	0.0450956
-90	-0.000637067	5.67167e-05	1.94864	0.0473603
-88	-0.000615586	5.12088e-05	1.959	0.0492984
-86	-0.000608942	5.00944e-05	1.97084	0.0505166
-84	-0.000599533	5.1334e-05	1.98218	0.0507551
-82	-0.000571347	6.04724e-05	1.99106	0.0499752
-80	-0.000516747	6.06258e-05	1.99653	0.048443
-78	-0.000431812	4.86529e-05	1.99794	0.0465883
-76	-0.000331749	4.6563e-05	1.99493	0.0447487
-74	-0.000255985	5.04484e-05	1.98789	0.043239
-72	-0.000220171	5.1734e-05	1.9766	0.042262
-70	-0.000194034	5.75521e-05	1.96081	0.0418601
-68	-0.000144198	6.36585e-05	1.94143	0.0422364
-66	-5.06933e-05	6.035e-05	1.92004	0.0437183
-64	8.69905e-05	4.89495e-05	1.8991	0.0461898
-62	0.000213255	4.66812e-05	1.88186	0.0490188
-60	0.000272925	5.32773e-05	1.87109	0.0514524
-58	0.000305948	5.99701e-05	1.86839	0.0527848
-56	0.00037886	6.07676e-05	1.87377	0.0527765
-54	0.00047087	5.4411e-05	1.88601	0.0518796
-52	0.000525331	5.41601e-05	1.90347	0.0505696
-50	0.000546459	5.31072e-05	1.92451	0.0489744
-48	0.000572489	4.58702e-05	1.94751	0.047262
-46	0.000604511	4.90141e-05	1.97145	0.0458773
-44	0.00060587	5.61124e-05	1.99567	0.0455478
-42	0.000561297	6.28242e-05	2.01875	0.0469016
-40	0.000502626	6.53551e-05	2.03918	0.0496618
-38	0.000460949	5.79534e-05	2.05672	0.0529658
-36	0.000431575	5.0209e-05	2.07204	0.0561705
-34	0.000393081	5.22806e-05	2.08594	0.0589924
-32	0.000320581	5.13848e-05	2.09975	0.061568
-30	0.000213003	4.50637e-05	2.11529	0.0642372
-28	0.000101976	4.03819e-05	2.13304	0.0670942
-26	2.90237e-06	3.42603e-05	2.1515	0.0700583
-24	-0.00010361	3.93467e-05	2.16839	0.0729319
-22	-0.000242771	4.93015e-05	2.18074	0.0751266
-20	-0.000409496	3.8414e-05	2.18545	0.0759047
-18	-0.000572614	4.09319e-05	2.18095	0.0747661
-16	-0.000716601	5.52037e-05	2.16701	0.0716328
-14	-0.000836654	5.82117e-05	2.1451	0.066848
-12	-0.000924378	5.63209e-05	2.11883	0.0609737
-10	-0.00100405	5.33277e-05	2.09161	0.0548257
-8	-0.00111146	5.53813e-05	2.06608	0.0493935
-6	-0.00122292	6.3344e-05	2.04466	0.04549
-4	-0.00127818	6.47898e-05	2.02842	0.0433326
-2	-0.00126598	6.01114e-05	2.01686	0.0424113
0	-0.00124091	5.60673e-05	2.00878	0.0419954
2	-0.00124465	5.721e-05	2.0029	0.0414681
4	-0.00124724	5.94947e-05	1.99789	0.040535
6	-0.00120187	5.81674e-05	1.99223	0.0394032
8	-0.00112609	5.24424e-05	1.98408	0.0385913
10	-0.00107123	5.13342e-05	1.97221	0.0387303
12	-0.00103269	5.51325e-05	1.95683	0.0401996
14	-0.00096645	5.18377e-05	1.93866	0.0428454
16	-0.000865545	4.56709e-05	1.9188	0.0459862
18	-0.000751463	4.40366e-05	1.89973	0.0487695
20	-0.000632552	4.77755e-05	1.88449	0.0508211
22	-0.000507019	4.98901e-05	1.87522	0.0523494
24	-0.000374758	4.98093e-05	1.8727	0.0540374
26	-0.000244324	5.13899e-05	1.87662	0.056668
28	-0.00013314	5.32571e-05	1.88471	0.060368
30	-4.12446e-05	4.74321e-05	1.89252	0.0643213
32	5.84795e-05	4.164e-05	1.89697	0.0673398
34	0.000174634	4.20675e-05	1.89783	0.0684629
36	0.000284645	4.15962e-05	1.89613	0.0673369
38	0.000371162	4.12654e-05	1.89434	0.0645946
40	0.00043095	4.06491e-05	1.89573	0.0610703
42	0.000476454	4.44e-05	1.90192	0.0569753
44	0.00052691	4.81082e-05	1.91291	0.052603
46	0.00057527	4.54293e-05	1.92866	0.0486233
48	0.000595362	4.63849e-05	1.94829	0.0454558
50	0.000588394	4.82634e-05	1.9698	0.043511
52	0.000575383	5.7707e-05	1.99141	0.0432379
54	0.000560425	6.75314e-05	2.0119	0.0444795
56	0.000537623	6.74875e-05	2.02994	0.0465312
58	0.000492758	5.57876e-05	2.04466	0.0486966
60	0.000416639	4.681e-05	2.05558	0.050523
62	0.000335284	5.3778e-05	2.06208	0.0518246
64	0.000271433	6.5582e-05	2.06381	0.0529508
66	0.000196005	6.96007e-05	2.06106	0.054325
68	7.6963e-05	6.34756e-05	2.05455	0.0559394
70	-4.49316e-05	6.73991e-05	2.04567	0.0576522
72	-0.000108998	6.6632e-05	2.03664	0.0592187
74	-0.000134963	5.4289e-05	2.02994	0.0603784
76	-0.000185077	4.85685e-05	2.02724	0.0611394
78	-0.000277995	4.71424e-05	2.02881	0.061428
80	-0.000375802	4.71085e-05	2.03425	0.0609657
82	-0.000430626	4.4408e-05	2.04265	0.0596772
84	-0.000456129	4.46253e-05	2.05246	0.0576633
86	-0.000505624	5.71526e-05	2.06246	0.0549535
88	-0.000579146	6.07794e-05	2.07185	0.0516169
90	-0.000645525	5.92357e-05	2.08025	0.0481351
92	-0.000691988	6.81435e-05	2.08707	0.0452487
94	-0.000700215	6.41211e-05	2.09127	0.043498
96	-0.000666745	5.7741e-05	2.09219	0.0430781
98	-0.000630569	6.12355e-05	2.08856	0.043362
100	-0.000618871	6.44585e-05	2.07946	0.0432189
102	-0.000616097	6.00903e-05	2.06598	0.0422275
104	-0.000608919	5.51498e-05	2.04928	0.0409912
106	-0.000594489	5.29188e-05	2.03009	0.0402542
108	-0.000561919	5.56688e-05	2.00975	0.0403201
110	-0.000511368	5.80109e-05	1.98914	0.041125
112	-0.000463851	6.07414e-05	1.96842	0.042156
114	-0.000430139	6.28989e-05	1.94816	0.0429389
116	-0.000396051	5.94732e-05	1.92908	0.0433535
118	-0.000352895	5.21803e-05	1.91164	0.0435734
120	-0.000299959	5.1444e-05	1.89733	0.0440592
122	-0.00023068	5.67121e-05	1.88782	0.0452148
124	-0.000164276	5.78171e-05	1.88352	0.0470209
126	-0.000140236	5.50527e-05	1.88529	0.0491237
128	-0.000154488	5.72058e-05	1.89347	0.0510915
130	-0.00015967	5.94125e-05	1.90635	0.0526238
132	-0.000118399	5.39624e-05	1.92175	0.0537979
134	-3.9666e-05	5.13714e-05	1.93741	0.0549465
136	2.26822e-05	6.18958e-05	1.95097	0.056083
138	3.4774e-05	6.28466e-05	1.96089	0.0568643
140	1.61282e-05	5.82472e-05	1.96706	0.0568794
142	-1.72333e-06	6.39702e-05	1.9709	0.0557448
144	7.83752e-06	6.81343e-05	1.97396	0.0534325
146	4.82845e-05	6.9156e-05	1.97827	0.0503752
148	8.08005e-05	6.91451e-05	1.98526	0.0472743
150	7.83331e-05	7.01945e-05	1.99425	0.0447446
152	6.49515e-05	7.17463e-05	2.00392	0.0431165
154	6.59863e-05	6.65399e-05	2.01241	0.0422908
156	6.50746e-05	5.86775e-05	2.01872	0.0418336
158	4.09503e-05	5.89781e-05	2.0234	0.0417782
160	8.25771e-06	6.25368e-05	2.02538	0.0423278
162	-1.25117e-05	6.56198e-05	2.02413	0.043339
164	-2.64131e-05	6.48934e-05	2.02119	0.0446329
166	-4.07817e-05	6.30299e-05	2.01691	0.0457429
168	-5.34544e-05	6.3322e-05	2.01199	0.0462085
170	-7.12217e-05	5.88424e-05	2.00838	0.0459893
172	-0.000107302	5.01049e-05	2.00721	0.0451881
174	-0.000153964	4.6639e-05	2.00864	0.0438514
176	-0.000191227	5.09512e-05	2.01189	0.0421304
178	-0.0002163	6.20034e-05	2.01573	0.0404188
180	-0.000243175	6.37721e-05	2.0191	0.0388644
182	-0.000288293	5.91978e-05	2.02138	0.0374967
184	-0.000338803	5.58553e-05	2.02275	0.0363315
186	-0.000356246	5.32258e-05	2.02348	0.0353768
188	-0.000335143	5.66517e-05	2.02323	0.0346661
190	-0.000322584	5.72023e-05	2.02142	0.0340735
192	-0.00035114	5.72896e-05	2.01812	0.0336089
194	-0.000385874	6.05836e-05	2.01436	0.0336341
196	-0.00038655	6.16095e-05	2.0101	0.0347564
198	-0.000370767	6.0684e-05	2.00454	0.0373109
200	-0.000370084	5.57703e-05	1.99889	0.0409221
202	-0.000379332	5.37681e-05	1.99463	0.0445197
204	-0.000379481	5.83407e-05	1.99042	0.0468476
206	-0.000367272	5.73612e-05	1.98507	0.0475459
208	-0.000350843	5.65068e-05	1.97943	0.0470883
210	-0.00034006	5.80583e-05	1.97403	0.045781
212	-0.000337751	5.86708e-05	1.96804	0.0439933
214	-0.000335499	5.85552e-05	1.96102	0.0422075
216	-0.000320579	5.87592e-05	1.95449	0.0404722
218	-0.000287881	5.29797e-05	1.94976	0.0386747
220	-0.000249856	5.34718e-05	1.94616	0.0372493
222	-0.000224541	5.78138e-05	1.94337	0.0371163
224	-0.000212675	5.55008e-05	1.94184	0.0387174
226	-0.00019413	5.57913e-05	1.9431	0.0417272
228	-0.000157863	5.88425e-05	1.94752	0.0451343
230	-0.000124165	6.32922e-05	1.95271	0.0479837
232	-0.00011035	6.66887e-05	1.95845	0.0499363
234	-0.00010265	6.41026e-05	1.96548	0.0508679
236	-8.14985e-05	6.16524e-05	1.9708	0.0510515
238	-4.58859e-05	6.34408e-05	1.97357	0.0511417
240	-5.10869e-06	6.41421e-05	1.9758	0.0514071
242	3.24146e-05	6.5155e-05	1.97668	0.0519125
244	6.57744e-05	6.71385e-05	1.97472	0.052468
246	8.82387e-05	6.68452e-05	1.97226	0.0525479
248	8.07499e-05	6.2443e-05	1.9722	0.0521107
250	5.52795e-05	5.62592e-05	1.97427	0.0516314

## Sheet: Figure 5
Figure 5c: SampleEntropy by load incl. outliers					Figure 5c: SampleEntropy by load no outliers					Figure 5f: PSD slopes by load (incl. outliers)					Figure 5f: PSD slopes by load (no outliers)
L1	L2	L3	L4		L1	L2	L3	L4		L1	L2	L3	L4		L1	L2	L3	L4
0.453444	0.447788	0.43214	0.445909		0.453444	0.447788	0.43214	0.445909		-0.773497	-0.826592	-0.849381	-0.823917		-0.773497	-0.826592	-0.849381	-0.823917
0.406961	0.409718	0.401206	0.407829		0.406961	0.409718	0.401206	0.407829		-1.15962	-1.17134	-1.21271	-1.16631		-1.15962	-1.17134	-1.21271	-1.16631
0.403542	0.426902	0.423786	0.420026		0.403542	0.426902	0.423786	0.420026		-0.753189	-0.622993	-0.689868	-0.61833		-0.753189	-0.622993	-0.689868	-0.61833
0.323999	0.428077	0.363191	0.455481		0.382381	0.388466	0.395543	0.402952		-1.23623	-1.16081	-1.21824	-1.11714		-1.23623	-1.16081	-1.21824	-1.11714
0.382381	0.388466	0.395543	0.402952		0.409685	0.417625	0.418714	0.421185		-1.25206	-1.20111	-1.21553	-1.18065		-1.25206	-1.20111	-1.21553	-1.18065
0.409685	0.417625	0.418714	0.421185		0.414581	0.401232	0.438745	0.4151		-1.14553	-1.1739	-1.18826	-1.15941		-1.14553	-1.1739	-1.18826	-1.15941
0.414581	0.401232	0.438745	0.4151		0.442278	0.451304	0.454045	0.454236		-1.1329	-1.16751	-1.12887	-1.1138		-1.1329	-1.16751	-1.12887	-1.1138
0.442278	0.451304	0.454045	0.454236		0.591887	0.576497	0.583933	0.595937		-0.652805	-0.642318	-0.631188	-0.669888		-0.652805	-0.642318	-0.631188	-0.669888
0.591887	0.576497	0.583933	0.595937		0.4229	0.416365	0.413508	0.413145		-0.48652	-0.469878	-0.505852	-0.452797		-0.48652	-0.469878	-0.505852	-0.452797
0.4229	0.416365	0.413508	0.413145		0.314709	0.331447	0.334486	0.321225		-0.669695	-0.629293	-0.630244	-0.589412		-0.669695	-0.629293	-0.630244	-0.589412
0.314709	0.331447	0.334486	0.321225		0.39868	0.406518	0.41038	0.397565		-1.46631	-1.39208	-1.40085	-1.42492		-1.46631	-1.39208	-1.40085	-1.42492
0.39868	0.406518	0.41038	0.397565		0.35096	0.344221	0.345	0.338935		-1.19828	-1.14275	-1.16674	-1.1388		-1.19828	-1.14275	-1.16674	-1.1388
0.35096	0.344221	0.345	0.338935		0.313235	0.306249	0.312972	0.316054		-0.769663	-0.799183	-0.708653	-0.736321		-0.769663	-0.799183	-0.708653	-0.736321
0.313235	0.306249	0.312972	0.316054		0.399766	0.385064	0.427779	0.402207		-1.50405	-1.49938	-1.50087	-1.4685		-1.50405	-1.49938	-1.50087	-1.4685
0.399766	0.385064	0.427779	0.402207		0.374403	0.377394	0.366593	0.380958		-1.16663	-1.11473	-1.0785	-1.11987		-1.16663	-1.11473	-1.0785	-1.11987
0.374403	0.377394	0.366593	0.380958		0.416763	0.422277	0.429674	0.419143		-1.22735	-1.25046	-1.25645	-1.2236		-1.22735	-1.25046	-1.25645	-1.2236
0.416763	0.422277	0.429674	0.419143		0.356976	0.37591	0.358661	0.359665		-0.965969	-0.944193	-0.897978	-0.926806		-0.965969	-0.944193	-0.897978	-0.926806
0.356976	0.37591	0.358661	0.359665		0.436306	0.447959	0.446805	0.467766		-1.06401	-1.12933	-1.12011	-1.10624		-1.06401	-1.12933	-1.12011	-1.10624
0.436306	0.447959	0.446805	0.467766		0.474572	0.476929	0.474447	0.467616		-1.06098	-1.00132	-1.07683	-0.89242		-0.811458	-0.746638	-0.757496	-0.745652
0.474572	0.476929	0.474447	0.467616		0.576959	0.582486	0.578017	0.586927		-0.811458	-0.746638	-0.757496	-0.745652		-0.14819	-0.169953	-0.158446	-0.165617
0.576959	0.582486	0.578017	0.586927		0.467484	0.474763	0.476812	0.483931		-0.14819	-0.169953	-0.158446	-0.165617		-0.943617	-0.852512	-0.857935	-0.861243
0.467484	0.474763	0.476812	0.483931		0.416536	0.41804	0.428698	0.415436		-0.943617	-0.852512	-0.857935	-0.861243		-1.15226	-1.18642	-1.09498	-1.17839
0.416536	0.41804	0.428698	0.415436		0.558131	0.551436	0.56048	0.560654		-1.15226	-1.18642	-1.09498	-1.17839		-0.330929	-0.269323	-0.227229	-0.239351
0.558131	0.551436	0.56048	0.560654		0.36255	0.377384	0.382241	0.39817		-0.330929	-0.269323	-0.227229	-0.239351		-1.29689	-1.13193	-1.13664	-1.09193
0.36255	0.377384	0.382241	0.39817		0.33707	0.346435	0.347242	0.352156		-1.29689	-1.13193	-1.13664	-1.09193		-1.13795	-1.06111	-1.0842	-1.03546
0.33707	0.346435	0.347242	0.352156		0.294433	0.292857	0.295745	0.29817		-1.13795	-1.06111	-1.0842	-1.03546		-0.740014	-0.674185	-0.77133	-0.746143
0.294433	0.292857	0.295745	0.29817		0.492176	0.518358	0.501253	0.504808		-1.27269	-1.35117	-1.39511	-1.14082		-1.17656	-1.15292	-1.16936	-1.1277
0.492176	0.518358	0.501253	0.504808		0.416576	0.411894	0.428726	0.427188		-0.740014	-0.674185	-0.77133	-0.746143		-1.07697	-1.04307	-1.04744	-1.03035
0.416576	0.411894	0.428726	0.427188		0.463265	0.467331	0.46354	0.467092		-1.17656	-1.15292	-1.16936	-1.1277		-1.20968	-1.21124	-1.20454	-1.14852
0.463265	0.467331	0.46354	0.467092		0.42675	0.421854	0.419343	0.438703		-1.07697	-1.04307	-1.04744	-1.03035		-0.737953	-0.744988	-0.721836	-0.732598
0.42675	0.421854	0.419343	0.438703		0.475984	0.495981	0.50711	0.489888		-1.20968	-1.21124	-1.20454	-1.14852		-1.11714	-1.13773	-1.15214	-1.13125
0.475984	0.495981	0.50711	0.489888		0.480792	0.473759	0.481065	0.483079		-0.737953	-0.744988	-0.721836	-0.732598		-1.2372	-1.23779	-1.20261	-1.19055
0.480792	0.473759	0.481065	0.483079		0.379019	0.391851	0.380363	0.3964		-1.11714	-1.13773	-1.15214	-1.13125		-0.457533	-0.477804	-0.428968	-0.431789
0.379019	0.391851	0.380363	0.3964		0.452521	0.454495	0.46592	0.463395		-1.2372	-1.23779	-1.20261	-1.19055		-1.23912	-1.24496	-1.20652	-1.29159
0.452521	0.454495	0.46592	0.463395		0.392729	0.394877	0.403995	0.396734		-0.457533	-0.477804	-0.428968	-0.431789		-1.02904	-1.04885	-1.0367	-1.08797
0.392729	0.394877	0.403995	0.396734		0.477106	0.484762	0.489048	0.487425		-1.23912	-1.24496	-1.20652	-1.29159		-1.1043	-1.07731	-1.13116	-1.09775
0.441822	0.453479	0.496112	0.510141		0.369893	0.380319	0.372623	0.379731		-0.920351	-0.851251	-0.681927	-0.722946		-0.972222	-0.952415	-1.03476	-0.949975
0.477106	0.484762	0.489048	0.487425		0.370909	0.373104	0.36398	0.378263		-1.02904	-1.04885	-1.0367	-1.08797		-0.616646	-0.692423	-0.684256	-0.647944
0.369893	0.380319	0.372623	0.379731		0.493935	0.499001	0.506037	0.511944		-1.1043	-1.07731	-1.13116	-1.09775		-0.940019	-1.03958	-0.93118	-0.97468
0.370909	0.373104	0.36398	0.378263		0.461037	0.43956	0.47148	0.454453		-0.972222	-0.952415	-1.03476	-0.949975		-0.218095	-0.214004	-0.254615	-0.204651
0.493935	0.499001	0.506037	0.511944		0.582194	0.578334	0.585352	0.585254		-0.616646	-0.692423	-0.684256	-0.647944		-1.05026	-1.09525	-1.10184	-1.11304
0.461037	0.43956	0.47148	0.454453		0.475581	0.469822	0.467884	0.460543		-0.940019	-1.03958	-0.93118	-0.97468		-0.851771	-0.879957	-0.868097	-0.877644
0.582194	0.578334	0.585352	0.585254		0.437557	0.424923	0.424946	0.435529		-0.218095	-0.214004	-0.254615	-0.204651		-1.35822	-1.36634	-1.36322	-1.35505
0.475581	0.469822	0.467884	0.460543		0.373273	0.367534	0.360536	0.358863		-1.05026	-1.09525	-1.10184	-1.11304		-0.936966	-0.914061	-0.947063	-0.916731
0.437557	0.424923	0.424946	0.435529		0.427477	0.433961	0.432275	0.436416		-0.851771	-0.879957	-0.868097	-0.877644
0.373273	0.367534	0.360536	0.358863							-1.35822	-1.36634	-1.36322	-1.35505
0.427477	0.433961	0.432275	0.436416							-0.936966	-0.914061	-0.947063	-0.916731

## Sheet: Figure 6
Figure 6a: Mean 1st derivative pupil diameter traces (group means, within-subject standard errors)									Figure 6b: Pupil diameter by subject and load					Figure 6c: Partial RM correlation (Subject variable used for color code)
Mean L1	Mean L2-L1	Within SEM L2-L1	Mean L3-L1	Within SEM L3-L1	Mean L4-L1	Within SEM L4-L1	Time		1 Target	2 Targets	3 Targets	4 Targets		Pupil modulation residual	SPMC residual	Condition	Subject
0.567478	0.142647	0.0358575	0.15601	0.0341243	0.253721	0.027915	-0.25		-1.14226	-1.09526	-1.48961	-1.54935		0.388109	1.2914	1	1
0.578832	0.125351	0.0363039	0.153881	0.0342653	0.23843	0.0278087	-0.245		-1.73387	-1.64028	-1.62002	-1.63964		0.298644	1.35944	2	1
0.573388	0.126417	0.0372987	0.163189	0.03588	0.247743	0.0279919	-0.24		-4.26476	-3.80251	-3.72914	-3.72502		-0.251147	1.39476	3	1
0.572182	0.124142	0.0369449	0.175255	0.0371475	0.254243	0.0280328	-0.235		-4.55941	-5.14039	-5.06759	-5.21975		-0.435606	-4.0456	4	1
0.576298	0.122771	0.037503	0.179639	0.037858	0.246669	0.0282619	-0.23		-1.85651	-1.26704	-1.48299	-1.63971		0.13583	4.50465	1	2
0.575006	0.119272	0.0379144	0.180169	0.0390207	0.248101	0.0283882	-0.225		-2.49015	-2.28132	-1.47476	-1.80402		0.0929618	0.958404	2	2
0.576502	0.121016	0.039067	0.179711	0.0403619	0.244183	0.0288028	-0.22		-5.15453	-4.64968	-5.58328	-4.22109		-0.0422276	-2.41623	3	2
0.581813	0.114978	0.0399397	0.170596	0.0406351	0.239882	0.0303963	-0.215		-3.44468	-3.42835	-2.83298	-2.85083		-0.186565	-3.04683	4	2
0.583444	0.110208	0.0398541	0.170547	0.0396262	0.236847	0.0309829	-0.21		-1.91635	-2.6	-2.46305	-1.74613		-0.17315	-2.56043	1	3
0.580689	0.107988	0.039936	0.180895	0.0399186	0.234527	0.0302857	-0.205		-0.62165	-0.914957	-0.884908	-0.581753		0.152634	1.65725	2	3
0.577642	0.108936	0.04138	0.168614	0.0410198	0.234186	0.0310536	-0.2		-2.05707	-1.72183	-1.46266	-1.39624		0.0705565	-1.8546	3	3
0.578535	0.121068	0.0424604	0.159141	0.0422221	0.226179	0.0315041	-0.195		-4.331	-4.40133	-3.75046	-3.94889		-0.0500401	2.75778	4	3
0.576018	0.119582	0.0433279	0.159127	0.0427422	0.219017	0.031475	-0.19		-4.94382	-4.15656	-3.7569	-3.06988		0.648626	-0.105594	1	4
0.571344	0.132447	0.0448367	0.164829	0.0426761	0.227041	0.0312084	-0.185		-2.04796	-1.96521	-1.36179	-1.61443		-0.0688158	-1.40331	2	4
0.569338	0.136284	0.0464292	0.163829	0.0434226	0.232482	0.0318537	-0.18		-1.64747	-1.65105	-1.7841	-1.71985		-0.151472	0.583893	3	4
0.560699	0.149871	0.0457759	0.181078	0.0431739	0.260344	0.0328612	-0.175		-2.69496	-2.84799	-2.19418	-2.67809		-0.428338	0.925006	4	4
0.558219	0.153341	0.0458735	0.184662	0.0442309	0.26151	0.0344186	-0.17		-0.218692	-0.153844	-0.213291	-0.0123098		-0.0837	3.67174	1	5
0.555813	0.158604	0.0456706	0.179717	0.0434087	0.259171	0.0350939	-0.165		-0.878305	-1.29996	-1.54663	-1.69288		0.369313	-0.584267	2	5
0.561499	0.149131	0.0454575	0.171371	0.0433561	0.242155	0.0357711	-0.16		-3.49902	-3.25363	-2.91988	-2.91217		-0.00209069	-1.49311	3	5
0.564968	0.140149	0.0460699	0.159514	0.0446178	0.232667	0.0371447	-0.155		-2.91192	-3.4538	-3.10235	-3.22692		-0.283523	-1.59436	4	5
0.561658	0.146451	0.0457033	0.168487	0.0440274	0.22497	0.0409719	-0.15		-4.41732	-4.30941	-4.28075	-4.00352		-0.266341	-0.181968	1	6
0.55274	0.16066	0.0456437	0.171699	0.0434726	0.221033	0.0432859	-0.145		-1.5231	-1.04997	-1.20723	-0.675918		-0.193967	1.1016	2	6
0.550079	0.166226	0.0431871	0.185581	0.0417064	0.226091	0.0418371	-0.14		-6.30224	-5.94237	-6.25144	-5.99999		0.457143	-1.18813	3	6
0.555837	0.146861	0.0425119	0.166214	0.0413151	0.213528	0.0406713	-0.135		-4.06416	-3.67975	-3.46953	-3.13482		0.00316575	0.268493	4	6
0.548612	0.162248	0.0422442	0.172769	0.0402331	0.219223	0.0408235	-0.13		-1.91283	-1.83404	-2.31216	-1.95494		-0.041138	-0.651298	1	7
0.549503	0.161801	0.0413973	0.167198	0.0396466	0.212516	0.0404747	-0.125		-0.391715	-0.225914	-0.176571	-0.160914		0.327252	2.30262	2	7
0.548023	0.155226	0.0417372	0.165811	0.0400946	0.210207	0.0404189	-0.12		-0.849751	-0.557278	-1.04258	-0.735276		-0.761793	-0.216968	3	7
0.542991	0.145429	0.039635	0.164171	0.0391535	0.219434	0.0392521	-0.115		-2.19191	-2.12912	-2.07866	-1.92794		0.475679	-1.43436	4	7
0.52958	0.15621	0.0381595	0.176979	0.0380888	0.22246	0.0396643	-0.11		-4.7533	-4.21191	-4.03913	-3.56836		-0.0942221	-0.15425	1	8
0.530639	0.157581	0.0372148	0.170876	0.0382696	0.215102	0.0391789	-0.105		-7.4384	-7.57079	-7.90375	-6.9795		-0.214351	-1.17532	2	8
0.530653	0.145179	0.0376561	0.166125	0.0389868	0.223284	0.0394416	-0.1		-1.515	-1.20573	-1.19719	-1.36573		0.225568	-0.81892	3	8
0.523734	0.14615	0.0363652	0.176222	0.0372725	0.224334	0.0397099	-0.095		-3.76996	-3.80176	-3.90958	-3.3268		0.0830053	2.14849	4	8
0.52297	0.138074	0.0350323	0.182102	0.036021	0.22495	0.0397246	-0.09		-2.53126	-2.30691	-1.96109	-1.90968		0.476285	2.16492	1	9
0.52629	0.126371	0.0354687	0.174747	0.0358785	0.215628	0.0399364	-0.085		-1.16886	-0.947487	-0.916583	-0.975483		-0.343828	-0.392891	2	9
0.528434	0.119513	0.0344256	0.158405	0.0368883	0.204197	0.0400493	-0.08		-0.681911	-0.406581	-0.460348	-0.670775		-0.362334	-0.864936	3	9
0.522262	0.126971	0.0336355	0.161489	0.0373816	0.215225	0.0391308	-0.075		-3.93634	-4.0021	-3.56554	-3.38981		0.229878	-0.907094	4	9
0.524311	0.127713	0.0329368	0.154923	0.0368179	0.212576	0.0398691	-0.07		-2.82293	-3.14956	-2.48365	-1.93325		0.340415	4.60388	1	10
0.51862	0.131096	0.0326276	0.149065	0.036361	0.224593	0.0391067	-0.065		-3.98991	-3.7818	-2.88136	-2.98416		-0.0893513	-0.475491	2	10
0.506285	0.136234	0.0324548	0.163402	0.0356035	0.240764	0.039647	-0.06		-4.12739	-4.423	-3.24603	-3.31257		-0.214753	-3.38676	3	10
0.49877	0.130623	0.0325894	0.16758	0.03437	0.243276	0.0395824	-0.055		-2.36744	-2.07256	-2.24243	-2.165		-0.0363104	-0.741631	4	10
0.494349	0.12723	0.0325169	0.164412	0.0332462	0.243214	0.0397819	-0.05		-4.45369	-3.70163	-3.03394	-2.88519		-0.186369	-0.821155	1	11
0.493747	0.126565	0.0327744	0.162887	0.0337635	0.241899	0.0405733	-0.045		-2.59353	-2.32123	-1.08771	-1.9908		0.0124042	0.631683	2	11
0.491491	0.123535	0.0320596	0.175143	0.0327561	0.236943	0.0398536	-0.04		-6.9857	-7.26191	-6.54183	-6.2642		0.116131	2.5136	3	11
0.479621	0.131255	0.0319335	0.180516	0.0313183	0.235708	0.0392478	-0.035		-2.84703	-2.08784	-2.46507	-2.54814		0.0578336	-2.32412	4	11
0.476618	0.127897	0.0317978	0.181028	0.0311262	0.228225	0.038743	-0.03		-3.51351	-3.04944	-3.33426	-2.8832		-0.0118308	-2.44424	1	12
0.470105	0.132296	0.0323086	0.182799	0.0314796	0.233541	0.0392583	-0.025		-3.83047	-3.85687	-3.63003	-3.71254		-0.218624	0.962776	2	12
0.461767	0.125012	0.0325162	0.194059	0.0315678	0.242352	0.0390844	-0.02		-1.71479	-1.08327	-0.950054	-0.820101		0.276796	0.962746	3	12
0.456519	0.126822	0.0330123	0.196433	0.0308889	0.241036	0.0387633	-0.015							-0.0463415	0.518718	4	12
0.447953	0.131137	0.0342273	0.200104	0.0312201	0.235217	0.038633	-0.01							-0.750777	-0.788795	1	13
0.444961	0.127847	0.034092	0.197629	0.032353	0.233603	0.0391596	-0.005							-0.0999816	-0.900685	2	13
0.437786	0.130314	0.0354307	0.212313	0.0320203	0.233131	0.0386402	0							0.144225	1.57875	3	13
0.441494	0.115865	0.0358563	0.21841	0.0315572	0.222925	0.0387916	0.005							0.706533	0.110733	4	13
0.43343	0.13058	0.0354631	0.233529	0.0329023	0.232021	0.0399326	0.01							-0.089366	-0.0617479	1	14
0.436462	0.132556	0.0365923	0.225172	0.0329947	0.221699	0.0395068	0.015							-0.143075	-3.37202	2	14
0.432661	0.130295	0.036698	0.229839	0.0339002	0.218435	0.0396555	0.02							0.304895	0.36097	3	14
0.429067	0.126443	0.0365746	0.237737	0.0339631	0.215353	0.0401984	0.025							-0.0724543	3.0728	4	14
0.420053	0.131966	0.0367267	0.239264	0.0339859	0.216866	0.040074	0.03							0.264399	5.5757	1	15
0.420975	0.118511	0.0377065	0.230586	0.034278	0.215365	0.0402866	0.035							0.124357	-3.55442	2	15
0.407737	0.134087	0.0377854	0.235179	0.0335155	0.224795	0.0408476	0.04							-0.164151	-0.712383	3	15
0.404542	0.135838	0.0371728	0.232303	0.0327471	0.223609	0.039642	0.045							-0.224606	-1.30889	4	15
0.404451	0.125894	0.036713	0.23511	0.0324504	0.21232	0.039351	0.05							0.120091	3.3658	1	16
0.400176	0.123077	0.0369775	0.237837	0.032111	0.202768	0.0398348	0.055							-0.169396	-1.13669	2	16
0.393363	0.125287	0.037471	0.241058	0.03266	0.207366	0.0404147	0.06							0.328966	-0.790969	3	16
0.380088	0.135771	0.0361484	0.24996	0.033426	0.215818	0.0398698	0.065							-0.279662	-1.43814	4	16
0.384397	0.12791	0.0358206	0.235708	0.0332506	0.202249	0.0401818	0.07							0.142091	-0.953155	1	17
0.3944	0.116754	0.0357471	0.217502	0.0325476	0.191453	0.0395387	0.075							0.0704789	2.42939	2	17
0.395294	0.124123	0.0358867	0.214528	0.0333377	0.181157	0.0397212	0.08							-0.144419	-1.17346	3	17
0.388124	0.119193	0.0363368	0.218402	0.0328717	0.181943	0.0400687	0.085							-0.0681502	-0.302773	4	17
0.383429	0.127318	0.0384202	0.219726	0.0343725	0.19251	0.039769	0.09							0.687386	3.42703	1	18
0.37431	0.140482	0.0399881	0.227679	0.0363659	0.200053	0.0400516	0.095							0.129273	-3.2006	2	18
0.367489	0.145717	0.040498	0.226366	0.0365409	0.195877	0.0402238	0.1							-0.272845	-0.109981	3	18
0.359595	0.156351	0.0409079	0.231437	0.036686	0.204182	0.0398095	0.105							-0.543813	-0.116448	4	18
0.352828	0.16333	0.0392324	0.231269	0.0378959	0.209387	0.0391636	0.11							-0.141597	-3.45537	1	19
0.352487	0.168245	0.0381629	0.242101	0.0387671	0.204678	0.0377773	0.115							-0.0326662	1.74403	2	19
0.352312	0.178861	0.0401644	0.249627	0.0386555	0.207542	0.0371306	0.12							0.145631	2.21773	3	19
0.35375	0.179436	0.0406002	0.248451	0.0398634	0.190147	0.0372524	0.125							0.0286322	-0.50639	4	19
0.35373	0.168065	0.0410448	0.246797	0.0396572	0.190851	0.0373659	0.13							0.473077	5.76408	1	20
0.357681	0.162971	0.0405723	0.253932	0.0399607	0.179771	0.0379788	0.135							-0.205267	1.02004	2	20
0.349727	0.166702	0.0407605	0.262683	0.0408974	0.185341	0.0380469	0.14							-0.00925931	-4.70224	3	20
0.350375	0.161779	0.0404853	0.255292	0.0413484	0.177616	0.0386171	0.145							-0.258551	-2.08189	4	20
0.346754	0.15536	0.0399554	0.260538	0.0425588	0.174279	0.0392226	0.15							0.0466796	1.6975	1	21
0.347783	0.158954	0.0396067	0.25764	0.0426455	0.165183	0.0400948	0.155							0.0181262	-0.537453	2	21
0.3418	0.164368	0.039936	0.262962	0.0422537	0.175688	0.0393232	0.16							-0.10866	-1.10114	3	21
0.343621	0.148984	0.039514	0.26439	0.0430374	0.170776	0.0394173	0.165							0.0438538	-0.0589032	4	21
0.335394	0.145192	0.0395044	0.269668	0.0443116	0.178668	0.0397165	0.17							-0.197798	-2.70164	1	22
0.327116	0.138035	0.0407126	0.276143	0.0469927	0.182297	0.038989	0.175							0.138872	-0.703118	2	22
0.326428	0.133472	0.0420365	0.270655	0.0481218	0.170256	0.0379309	0.18							-0.173839	1.67538	3	22
0.311932	0.129893	0.0423595	0.273906	0.0493188	0.165739	0.0384752	0.185							0.232765	1.72938	4	22
0.30637	0.117657	0.0429247	0.259738	0.0508839	0.158298	0.0389294	0.19							0.0330201	-2.12839	1	23
0.291899	0.121154	0.0434274	0.25094	0.050038	0.154453	0.0386058	0.195							0.256428	2.73555	2	23
0.2731	0.114362	0.0436399	0.248501	0.050293	0.158249	0.0385675	0.2							-0.208091	-2.78434	3	23
0.235276	0.122596	0.0433165	0.260084	0.0502901	0.158771	0.0391304	0.205							-0.0813565	2.17718	4	23
0.213609	0.108008	0.0452451	0.247076	0.0516882	0.141914	0.0389679	0.21							-0.265846	3.71027	1	24
0.177288	0.102768	0.0446991	0.243514	0.0524653	0.1386	0.0398742	0.215							-0.0178989	1.9238	2	24
0.120134	0.112242	0.0444338	0.256904	0.052717	0.159816	0.0404066	0.22							0.0368758	-2.87368	3	24
0.0704077	0.107454	0.0442972	0.250135	0.0522287	0.148449	0.0401451	0.225							0.246869	-2.76038	4	24
0.0108478	0.101175	0.0439871	0.25066	0.0537536	0.143422	0.0404941	0.23							0.301911	-1.51736	1	25
-0.054925	0.0974933	0.0437147	0.238773	0.0527181	0.134325	0.0392017	0.235							0.244242	-0.485161	2	25
-0.129691	0.0859486	0.0436495	0.240433	0.053212	0.137055	0.0384142	0.24							-0.389331	1.44662	3	25
-0.221629	0.084511	0.0435432	0.254043	0.0532507	0.152939	0.0386302	0.245							-0.156822	0.555904	4	25
-0.314032	0.078192	0.043732	0.241951	0.0507286	0.156289	0.0357025	0.25							0.058312	1.02588	1	26
-0.413146	0.0854143	0.0452192	0.241333	0.0492695	0.156947	0.0354424	0.255							0.0876533	-0.897717	2	26
-0.531251	0.0893911	0.0452732	0.245455	0.0491035	0.165435	0.03629	0.26							-0.0184547	1.10581	3	26
-0.660411	0.0928801	0.0465515	0.25565	0.049351	0.177407	0.0374521	0.265							-0.12751	-1.23397	4	26
-0.798689	0.0818639	0.0470896	0.259	0.0515019	0.178636	0.0376245	0.27							0.157719	-4.89559	1	27
-0.955626	0.0825408	0.0468309	0.263376	0.0512921	0.189163	0.0368418	0.275							0.313732	4.13846	2	27
-1.13771	0.0860973	0.0480153	0.270888	0.0516349	0.203094	0.0374476	0.28							-0.327023	-1.74464	3	27
-1.32298	0.0858272	0.0483336	0.262223	0.0530241	0.185776	0.0386054	0.285							-0.144428	2.50177	4	27
-1.5477	0.0922441	0.0496437	0.276079	0.0542606	0.195377	0.0391432	0.29							0.101247	5.07821	1	28
-1.79204	0.092454	0.0502725	0.286252	0.0551616	0.202742	0.0409071	0.295							0.0275716	-1.14563	2	28
-2.06599	0.0899326	0.0514758	0.296037	0.0566443	0.211761	0.0424863	0.3							-0.077414	-1.56041	3	28
-2.37984	0.0888407	0.0509124	0.32173	0.0592401	0.222156	0.0445887	0.305							-0.0514049	-2.37217	4	28
-2.73415	0.103402	0.0510579	0.349441	0.0620652	0.222741	0.0458427	0.31							-0.39888	-6.83143	1	29
-3.12805	0.129051	0.0529448	0.36467	0.0665694	0.23066	0.0480061	0.315							0.00605725	7.02099	2	29
-3.536	0.113291	0.0549535	0.348452	0.0738586	0.228387	0.0512613	0.32							0.023384	3.83311	3	29
-3.97155	0.108394	0.0573948	0.349173	0.0786189	0.237347	0.0533053	0.325							0.369438	-4.02268	4	29
-4.42722	0.110944	0.0605346	0.336988	0.0802475	0.225453	0.0542413	0.33							0.245957	0.482114	1	30
-4.8925	0.0913942	0.0622143	0.308969	0.0816463	0.213179	0.0526171	0.335							-0.0228906	-3.09818	2	30
-5.36558	0.079449	0.0643571	0.290682	0.0837768	0.202515	0.053717	0.34							-0.511304	0.599671	3	30
-5.84541	0.0777092	0.0683947	0.285869	0.0866093	0.199947	0.0538987	0.345							0.288238	2.01639	4	30
-6.3412	0.101266	0.0692153	0.303501	0.0902539	0.23005	0.056167	0.35							0.0171594	-0.843612	1	31
-6.81679	0.109296	0.0718043	0.323378	0.0922018	0.2545	0.0553419	0.355							0.189976	-0.809842	2	31
-7.26868	0.103476	0.0721098	0.354511	0.0935101	0.269772	0.0538644	0.36							0.0430604	2.37026	3	31
-7.69202	0.109184	0.071267	0.380355	0.0931873	0.292015	0.0545752	0.365							-0.250195	-0.716805	4	31
-8.08852	0.102677	0.074743	0.410476	0.0949923	0.307946	0.0560231	0.37							0.143314	-1.06345	1	32
-8.47005	0.0879569	0.0793104	0.432676	0.0967805	0.322708	0.0548501	0.375							-0.0249448	-2.4648	2	32
-8.82548	0.090208	0.0825503	0.462514	0.0997627	0.329451	0.0547616	0.38							-0.288222	3.24461	3	32
-9.15305	0.0860494	0.0820091	0.469881	0.100137	0.326573	0.0553426	0.385							0.169853	0.283645	4	32
-9.46152	0.0849518	0.080454	0.481217	0.0979117	0.346186	0.0566828	0.39							-0.14278	-0.286399	1	33
-9.76077	0.0959966	0.0799052	0.499434	0.097554	0.37708	0.0587599	0.395							-0.054886	-0.355565	2	33
-10.0339	0.0998869	0.0819674	0.500142	0.0975284	0.395697	0.0580244	0.4							0.135488	1.4878	3	33
-10.2929	0.111462	0.0836336	0.524718	0.0960491	0.413718	0.0586706	0.405							0.0621784	-0.845841	4	33
-10.5401	0.132227	0.0824798	0.545198	0.0949999	0.435911	0.0592422	0.41							0.0444912	1.02676	1	34
-10.7684	0.151627	0.0829933	0.562485	0.0961379	0.47283	0.060221	0.415							0.129405	-0.752087	2	34
-10.9599	0.153145	0.0825631	0.557024	0.0959591	0.472516	0.0607516	0.42							0.00485802	0.241658	3	34
-11.1415	0.155996	0.0801602	0.554819	0.0951094	0.481652	0.0618155	0.425							-0.178754	-0.516335	4	34
-11.3053	0.159511	0.079484	0.561054	0.0936196	0.491964	0.0622754	0.43							0.084241	-2.44795	1	35
-11.446	0.165538	0.0790976	0.552485	0.0933122	0.48549	0.06264	0.435							0.223111	-0.11805	2	35
-11.5858	0.178021	0.0790283	0.567172	0.0912225	0.511693	0.0627611	0.44							0.0138936	0.0690083	3	35
-11.6939	0.173744	0.0808084	0.563344	0.0910407	0.520518	0.0617042	0.445							-0.321246	2.49699	4	35
-11.7892	0.182777	0.0808852	0.562402	0.08766	0.542217	0.0593401	0.45							-0.00164392	-1.7374	1	36
-11.8694	0.186468	0.0804788	0.568496	0.086801	0.554193	0.0583691	0.455							-0.203869	-0.252759	2	36
-11.9275	0.193001	0.0798378	0.571681	0.0854899	0.558043	0.0580931	0.46							0.0772477	2.32648	3	36
-11.9694	0.197941	0.078551	0.569586	0.0843234	0.561918	0.0587192	0.465							0.128265	-0.336327	4	36
-11.9965	0.207038	0.0803768	0.582776	0.0838029	0.582029	0.0594349	0.47							-0.0143345	-10.3027	1	37
-12.0071	0.214482	0.0807559	0.584232	0.0827214	0.605582	0.0594744	0.475							-0.477425	-3.72617	2	37
-11.9948	0.228506	0.0804858	0.587772	0.0813338	0.627324	0.0586188	0.48							0.0330353	3.68054	3	37
-11.9567	0.230347	0.0785615	0.599854	0.080476	0.62959	0.0583845	0.485							0.458724	10.3483	4	37
-11.9091	0.235289	0.078103	0.606767	0.0794339	0.638893	0.0586893	0.49							-0.369357	-4.13209	1	38
-11.8532	0.242679	0.0776255	0.613517	0.0764994	0.647023	0.0575457	0.495							-0.297706	2.67651	2	38
-11.7745	0.24518	0.0767448	0.611404	0.0762769	0.649353	0.0566163	0.5							0.447289	1.14859	3	38
-11.6919	0.256588	0.0753911	0.613345	0.0745905	0.655261	0.0558522	0.505							0.219773	0.306991	4	38
-11.5927	0.268306	0.0735835	0.613194	0.073071	0.674166	0.0549694	0.51							-0.138899	-4.86291	1	39
-11.4945	0.290068	0.0717923	0.621288	0.0721123	0.700806	0.0547229	0.515							-0.570962	0.757728	2	39
-11.381	0.295776	0.0715683	0.620523	0.0715035	0.707646	0.0553534	0.52							0.450557	0.305657	3	39
-11.2741	0.311852	0.0713191	0.624701	0.0698792	0.731318	0.0560253	0.525							0.259304	3.79953	4	39
-11.1633	0.333125	0.0719779	0.634013	0.0692451	0.767653	0.0565486	0.53							0.0556609	-3.61513	1	40
-11.0287	0.338007	0.0721296	0.625678	0.0696466	0.774558	0.0582025	0.535							0.214085	1.35667	2	40
-10.9018	0.360657	0.0723959	0.63002	0.0693582	0.792058	0.0597471	0.54							-0.111231	2.4019	3	40
-10.7596	0.365732	0.0723405	0.625255	0.0682477	0.792426	0.0602714	0.545							-0.158515	-0.143445	4	40
-10.615	0.365828	0.0733117	0.623624	0.0676436	0.794075	0.0611294	0.55							-0.723826	-3.33024	1	41
-10.4754	0.375028	0.0734881	0.622486	0.0678282	0.811729	0.0617479	0.555							-0.108226	-1.70224	2	41
-10.3232	0.366401	0.0738796	0.611711	0.067536	0.812708	0.062862	0.56							0.404006	1.8955	3	41
-10.1801	0.368842	0.0739954	0.611809	0.0666931	0.824376	0.0630011	0.565							0.428046	3.13698	4	41
-10.0361	0.362179	0.0740031	0.611718	0.0670435	0.814628	0.0636201	0.57							-0.383966	1.3637	1	42
-9.89958	0.368294	0.0743733	0.617965	0.0682975	0.823535	0.0648144	0.575							-0.248121	4.75524	2	42
-9.7625	0.366088	0.0732562	0.626018	0.067543	0.834924	0.0651833	0.58							0.829945	-2.80892	3	42
-9.62437	0.37525	0.0734833	0.627776	0.0673568	0.842413	0.066329	0.585							-0.197858	-3.31003	4	42
-9.48846	0.377336	0.0732458	0.628376	0.066859	0.844741	0.0671504	0.59							-0.0110458	-1.50386	1	43
-9.3577	0.38901	0.0736583	0.626261	0.066464	0.858846	0.0676428	0.595							-0.423709	-2.1844	2	43
-9.22731	0.390101	0.0735805	0.62254	0.0647449	0.861677	0.0690227	0.6							0.140917	2.25002	3	43
-9.08875	0.393635	0.0729654	0.605254	0.0632857	0.859457	0.0697752	0.605							0.293838	1.43824	4	43
-8.95323	0.375174	0.0720101	0.59041	0.0624722	0.866558	0.0702994	0.61							-0.14876	4.12528	1	44
-8.82633	0.380247	0.0714995	0.58268	0.0635172	0.858114	0.0709287	0.615							0.473966	0.0911631	2	44
-8.70423	0.38003	0.0720036	0.58166	0.0633363	0.852513	0.0718432	0.62							-0.0587086	-2.47346	3	44
-8.57481	0.359386	0.0714125	0.568019	0.0612076	0.835748	0.0724525	0.625							-0.266497	-1.74299	4	44
-8.46694	0.362783	0.0713061	0.578078	0.0611292	0.84846	0.0724506	0.63							-0.107162	4.50946	1	45
-8.36196	0.367442	0.0706191	0.582945	0.0614306	0.859883	0.072371	0.635							0.220452	-1.63532	2	45
-8.24621	0.366022	0.0695637	0.569423	0.0602592	0.858492	0.0728916	0.64							-0.219823	-1.51106	3	45
-8.13816	0.369214	0.0689685	0.559177	0.0608168	0.862214	0.0735035	0.645							0.106533	-1.36308	4	45
-8.02943	0.358952	0.0692401	0.560637	0.0611846	0.850712	0.0740772	0.65							0.138253	3.4216	1	46
-7.93538	0.356031	0.0689663	0.569425	0.0622991	0.86155	0.073194	0.655							-0.0246059	-2.41491	2	46
-7.83799	0.358389	0.0692356	0.569276	0.0619754	0.865593	0.0727989	0.66							0.0467887	0.192646	3	46
-7.74104	0.36027	0.0704417	0.573159	0.0612256	0.865105	0.0724623	0.665							-0.160436	-1.19933	4	46
-7.64462	0.355486	0.0712794	0.555987	0.0601024	0.861908	0.072337	0.67							-0.361485	3.56819	1	47
-7.55248	0.345733	0.0725441	0.547668	0.0602166	0.860141	0.0729942	0.675							0.133572	-0.144257	2	47
-7.46857	0.350342	0.07302	0.552801	0.060275	0.8676	0.0735481	0.68							0.111336	-3.30138	3	47
-7.38101	0.337694	0.0742038	0.550629	0.0604422	0.862307	0.0738446	0.685							0.116577	-0.122555	4	47
-7.30537	0.333003	0.0763008	0.552326	0.0601094	0.867581	0.0768187	0.69
-7.21754	0.325949	0.0765648	0.541609	0.0610637	0.862081	0.0783713	0.695
-7.13778	0.317968	0.0771103	0.539235	0.0611042	0.854836	0.0799169	0.7
-7.06731	0.316466	0.0774643	0.544147	0.0610585	0.85399	0.0804133	0.705
-6.98737	0.302192	0.0766773	0.546052	0.0617957	0.846502	0.0804953	0.71
-6.9183	0.295723	0.076784	0.544915	0.0633043	0.838288	0.0813859	0.715
-6.8538	0.295886	0.0771132	0.537406	0.0632035	0.828355	0.0838887	0.72
-6.79331	0.296808	0.077941	0.542042	0.0632865	0.834319	0.0849255	0.725
-6.72927	0.292486	0.0774373	0.534673	0.0635925	0.834333	0.0854264	0.73
-6.66917	0.291936	0.076823	0.534104	0.0643878	0.833873	0.0853984	0.735
-6.59001	0.268882	0.0767236	0.521339	0.0642936	0.825232	0.0862339	0.74
-6.5289	0.269194	0.0762829	0.51109	0.064629	0.820462	0.086893	0.745
-6.46025	0.253025	0.0768203	0.498382	0.0659024	0.803032	0.087709	0.75
-6.39352	0.240235	0.0761593	0.494403	0.0656906	0.792552	0.0886078	0.755
-6.33092	0.237199	0.0764389	0.486346	0.0657283	0.788928	0.0879869	0.76
-6.27153	0.229946	0.076304	0.484674	0.0677648	0.780433	0.0885507	0.765
-6.21426	0.228891	0.0764482	0.487322	0.066795	0.771243	0.0869813	0.77
-6.15226	0.229859	0.0751655	0.475125	0.0666226	0.759831	0.0859448	0.775
-6.09053	0.227164	0.0760361	0.467978	0.0676633	0.748175	0.0881581	0.78
-6.0299	0.22292	0.0756648	0.462445	0.0684767	0.73984	0.0869148	0.785
-5.9694	0.218381	0.0746891	0.458835	0.0691014	0.733991	0.0862263	0.79
-5.90872	0.21049	0.0752657	0.460168	0.069794	0.721181	0.0877153	0.795
-5.85325	0.208617	0.0751555	0.457865	0.071064	0.729512	0.0866985	0.8
-5.7876	0.196453	0.0738628	0.457726	0.0707399	0.71755	0.0854373	0.805
-5.72055	0.200269	0.073351	0.454281	0.0719199	0.703079	0.086309	0.81
-5.66213	0.197108	0.0731229	0.453741	0.0708799	0.701406	0.0848521	0.815
-5.59469	0.201511	0.0705971	0.436815	0.0712796	0.691993	0.0826665	0.82
-5.52592	0.21495	0.0707978	0.424954	0.0712977	0.683707	0.0807035	0.825
-5.45526	0.203583	0.0703032	0.41982	0.0701941	0.679092	0.0772948	0.83
-5.38508	0.20127	0.0697053	0.41699	0.0716132	0.669133	0.0766912	0.835
-5.31261	0.207693	0.0691936	0.408811	0.0723155	0.656679	0.0749441	0.84
-5.24489	0.203166	0.0693601	0.407099	0.0730952	0.652482	0.0746355	0.845
-5.18447	0.208613	0.0687413	0.408238	0.0738207	0.651878	0.073354	0.85
-5.12266	0.215749	0.0678608	0.409985	0.0726327	0.650835	0.0716541	0.855
-5.0495	0.209754	0.0666368	0.402411	0.0729418	0.638654	0.0708567	0.86
-4.97522	0.20907	0.066397	0.399773	0.0741684	0.635736	0.0699226	0.865
-4.91733	0.224281	0.0662075	0.404953	0.0741826	0.639574	0.0698335	0.87
-4.84724	0.222335	0.0659565	0.403002	0.0756618	0.642809	0.0699641	0.875
-4.76897	0.226959	0.0664479	0.386101	0.0771953	0.631165	0.0684831	0.88
-4.69555	0.223162	0.0643468	0.37017	0.0784898	0.647834	0.0672791	0.885
-4.61911	0.223876	0.0633491	0.375536	0.0782198	0.654561	0.066087	0.89
-4.55252	0.225829	0.0631722	0.38302	0.0785077	0.657595	0.0659301	0.895
-4.48076	0.23566	0.0634885	0.392679	0.0782836	0.661709	0.0648218	0.9
-4.39818	0.235531	0.0634082	0.382958	0.0793765	0.651656	0.0640692	0.905
-4.32365	0.243225	0.0639648	0.380639	0.0791104	0.650282	0.0634948	0.91
-4.24075	0.239821	0.0638041	0.369522	0.080273	0.640395	0.0632191	0.915
-4.16014	0.242057	0.0648801	0.37232	0.0816159	0.644792	0.0625572	0.92
-4.08032	0.245901	0.0633336	0.370506	0.0805453	0.64044	0.0619183	0.925
-4.00061	0.255001	0.063558	0.373145	0.082214	0.642455	0.0629721	0.93
-3.91811	0.259922	0.0637078	0.364248	0.0836969	0.642791	0.063316	0.935
-3.84118	0.260538	0.0627761	0.363674	0.0827601	0.641115	0.0621386	0.94
-3.763	0.264744	0.0626752	0.372617	0.0810761	0.645849	0.0614987	0.945
-3.69114	0.271284	0.0631632	0.380169	0.0812665	0.654652	0.0589168	0.95
-3.61327	0.274802	0.0644869	0.3755	0.0816208	0.648997	0.0571874	0.955
-3.52346	0.253115	0.0636655	0.359207	0.0827995	0.638692	0.0578385	0.96
-3.4548	0.274839	0.0643629	0.374505	0.0818579	0.648907	0.0566414	0.965
-3.3812	0.285208	0.0646217	0.387784	0.0818438	0.645848	0.0560593	0.97
-3.31054	0.274774	0.0635317	0.397587	0.0811515	0.64938	0.0567527	0.975
-3.22115	0.26762	0.0629793	0.380793	0.080323	0.628844	0.0574248	0.98
-3.14746	0.269715	0.0613563	0.386026	0.0796351	0.633714	0.0578511	0.985
-3.07364	0.273728	0.060997	0.382491	0.0785772	0.637541	0.0579854	0.99
-3.005	0.282135	0.0621792	0.383799	0.0777	0.634122	0.0573593	0.995
-2.9282	0.281103	0.0615353	0.384923	0.0757324	0.622876	0.0571637	1
-2.85225	0.270073	0.0621271	0.388503	0.0769479	0.625071	0.0576821	1.005
-2.77424	0.26964	0.0634144	0.383682	0.0780526	0.618965	0.0575487	1.01
-2.70351	0.272662	0.0639039	0.382443	0.0783608	0.622887	0.0577142	1.015
-2.63659	0.28544	0.0645306	0.390689	0.0775313	0.63038	0.057435	1.02
-2.5643	0.28331	0.064872	0.389276	0.0768847	0.628438	0.0572976	1.025
-2.49202	0.279298	0.0661507	0.377234	0.0767247	0.620431	0.0569716	1.03
-2.41532	0.265863	0.0657912	0.362304	0.0760253	0.599132	0.0575225	1.035
-2.35017	0.270964	0.0662869	0.362131	0.0759429	0.60002	0.0580751	1.04
-2.29231	0.2801	0.0664082	0.369583	0.0741424	0.609238	0.0591963	1.045
-2.2243	0.27704	0.067622	0.367292	0.0744737	0.609904	0.0604054	1.05
-2.15548	0.268168	0.0675856	0.366471	0.0734196	0.612028	0.060862	1.055
-2.08723	0.256679	0.0662019	0.362412	0.0707815	0.605407	0.0609746	1.06
-2.03474	0.267508	0.0672918	0.373805	0.0701761	0.619342	0.0612868	1.065
-1.96624	0.250982	0.0653206	0.362911	0.0691486	0.618902	0.0613254	1.07
-1.901	0.245198	0.0658984	0.350174	0.0682691	0.608338	0.062537	1.075
-1.84254	0.234004	0.0664536	0.342677	0.067796	0.611264	0.0638329	1.08
-1.77965	0.225017	0.0665553	0.333235	0.0672333	0.603719	0.0626744	1.085
-1.71975	0.213982	0.0673791	0.319543	0.0674067	0.594193	0.0622531	1.09
-1.65092	0.19783	0.0679863	0.297017	0.067247	0.581466	0.0630992	1.095
-1.58743	0.194461	0.0683358	0.29372	0.0665291	0.575252	0.0632268	1.1
-1.52843	0.178416	0.0698222	0.283341	0.0670731	0.563191	0.0630142	1.105
-1.46699	0.174366	0.070326	0.276262	0.0670712	0.560005	0.0641122	1.11
-1.41577	0.172879	0.0710829	0.270684	0.0670406	0.559235	0.0653695	1.115
-1.35022	0.158802	0.0723524	0.255143	0.0678896	0.543588	0.0659268	1.12
-1.29754	0.157646	0.0729489	0.25708	0.0682889	0.548344	0.0690394	1.125
-1.24256	0.14769	0.0713964	0.247307	0.068595	0.551908	0.0704466	1.13
-1.1933	0.133999	0.0710688	0.243135	0.0681775	0.551079	0.0704049	1.135
-1.14428	0.130678	0.0712732	0.2352	0.0684476	0.546127	0.0703072	1.14
-1.09584	0.124774	0.0710423	0.220822	0.0685363	0.539954	0.069722	1.145
-1.0464	0.118868	0.0705943	0.206638	0.0681673	0.525063	0.0697426	1.15
-0.993411	0.114093	0.0700124	0.190558	0.0674298	0.50796	0.0695886	1.155
-0.955169	0.115102	0.0694128	0.189529	0.0672893	0.513043	0.0694494	1.16
-0.90983	0.108435	0.0686946	0.181684	0.0661013	0.510411	0.0691236	1.165
-0.864271	0.10122	0.0680562	0.172257	0.0655493	0.502258	0.0683405	1.17
-0.808871	0.0940524	0.0677284	0.161695	0.0639861	0.483255	0.0685421	1.175
-0.763589	0.0846934	0.0671165	0.149633	0.0637065	0.473745	0.0686698	1.18
-0.71676	0.0608037	0.066807	0.142265	0.063268	0.462404	0.0680592	1.185
-0.673492	0.0577099	0.0657555	0.142697	0.063646	0.453604	0.0678429	1.19
-0.633557	0.0539282	0.0651734	0.14004	0.0629441	0.446327	0.0669845	1.195
-0.588806	0.0456722	0.0655189	0.130939	0.0622801	0.435239	0.0677184	1.2
-0.542309	0.035185	0.0647951	0.112465	0.0615961	0.418236	0.0677794	1.205
-0.50267	0.0305711	0.0654186	0.102662	0.0621929	0.403303	0.066885	1.21
-0.452038	0.0120355	0.0645081	0.0857363	0.061544	0.382478	0.0665443	1.215
-0.41254	0.00609062	0.0648335	0.0727267	0.0610159	0.369319	0.0667628	1.22
-0.38428	0.00697711	0.063081	0.0800618	0.060424	0.376462	0.06654	1.225
-0.362359	0.0090566	0.0627738	0.0923929	0.0589811	0.374367	0.0654987	1.23
-0.334966	0.0137775	0.0632975	0.0903496	0.05835	0.376505	0.0646128	1.235
-0.299188	0.00442606	0.0630463	0.0931292	0.0578815	0.359966	0.0641241	1.24
-0.26377	-0.0071319	0.0626204	0.086	0.0563387	0.339009	0.0640087	1.245
-0.227531	-0.0146968	0.062138	0.0849529	0.0560403	0.326842	0.064388	1.25
-0.198233	-0.0182536	0.0618355	0.0889911	0.0550684	0.319773	0.064091	1.255
-0.166032	-0.0268263	0.060987	0.0952472	0.0550187	0.302287	0.0640404	1.26
-0.143926	-0.0162543	0.0596699	0.0957676	0.0529346	0.301833	0.0632866	1.265
-0.119768	-0.00512237	0.0590903	0.098041	0.0520497	0.293241	0.0627536	1.27
-0.0856633	-0.0150137	0.0578309	0.089994	0.051487	0.270133	0.0614086	1.275
-0.0663697	-0.00847477	0.056687	0.0964032	0.05008	0.269988	0.060749	1.28
-0.0387229	-0.0134949	0.0556637	0.0917908	0.0507197	0.246945	0.0604359	1.285
-0.0218962	0.00109827	0.054019	0.101702	0.0496487	0.24703	0.0590513	1.29
0.00240199	-0.00415347	0.0542935	0.115147	0.0491176	0.230017	0.0599363	1.295
0.0235209	-0.0131457	0.0542089	0.109913	0.0490005	0.218758	0.0590314	1.3
0.0508622	-0.0134441	0.0539255	0.110381	0.0478745	0.203603	0.0585152	1.305
0.0766272	-0.0228898	0.0526832	0.110739	0.0461614	0.188712	0.0561534	1.31
0.0971049	-0.0211106	0.0522968	0.106495	0.0462611	0.184235	0.0554879	1.315
0.121668	-0.0256522	0.0522724	0.100338	0.0466161	0.17757	0.0543611	1.32
0.140112	-0.0303652	0.0517069	0.0937918	0.0461436	0.178879	0.0529488	1.325
0.170485	-0.047998	0.0510609	0.0810227	0.0460397	0.160067	0.0525893	1.33
0.19935	-0.0482337	0.0517149	0.0676717	0.0454184	0.140752	0.0528532	1.335
0.216057	-0.0508962	0.0506609	0.0817455	0.0458559	0.134389	0.0522636	1.34
0.236569	-0.0619059	0.0517453	0.0892497	0.0453935	0.125611	0.0523153	1.345
0.246271	-0.0502371	0.0520277	0.0858922	0.045249	0.12521	0.0512196	1.35
0.25945	-0.0451711	0.0515524	0.0981147	0.0454848	0.129039	0.0511391	1.355
0.274665	-0.0364684	0.0521316	0.0969407	0.0463076	0.121506	0.0505002	1.36
0.292021	-0.0395683	0.0529771	0.087059	0.0470235	0.114013	0.0507714	1.365
0.304964	-0.0326621	0.0524306	0.0855364	0.0477446	0.11182	0.0506796	1.37
0.321873	-0.0320596	0.0518989	0.083698	0.0479868	0.107167	0.0495186	1.375
0.338471	-0.0262571	0.0527091	0.0847944	0.0482569	0.101177	0.0492618	1.38
0.35119	-0.0262422	0.0528708	0.08111	0.0487513	0.100382	0.0495051	1.385
0.368436	-0.032459	0.0530518	0.0705649	0.0487439	0.0834649	0.0490722	1.39
0.380593	-0.0306374	0.0526946	0.0683903	0.0484134	0.0807142	0.0493702	1.395
0.386419	-0.0155078	0.0527102	0.0737036	0.0488387	0.0766021	0.0498612	1.4
0.393174	-0.0102348	0.0518861	0.0824489	0.0480313	0.0694149	0.0495443	1.405
0.40755	-0.0198084	0.0516771	0.0844809	0.0473755	0.0601201	0.048877	1.41
0.413539	-0.0112629	0.0519598	0.0784781	0.0478555	0.0607401	0.0494424	1.415
0.432899	-0.0259132	0.0533009	0.0707723	0.0480184	0.0409417	0.0502087	1.42
0.433432	-0.019072	0.0537303	0.0867226	0.0474585	0.0406182	0.0492984	1.425
0.448682	-0.0234535	0.0547354	0.0854595	0.0482064	0.0332078	0.0493874	1.43
0.456211	-0.0276681	0.0546598	0.0882846	0.0482447	0.0348944	0.0485505	1.435
0.463751	-0.0270941	0.0543373	0.0854715	0.0473241	0.0395225	0.0487672	1.44
0.466623	-0.023435	0.0538878	0.0935201	0.0472844	0.0406529	0.0500441	1.445
0.471067	-0.0143198	0.0529721	0.0998506	0.0468771	0.0388069	0.0495561	1.45
0.483864	-0.0274738	0.0528385	0.100171	0.0463175	0.0327926	0.0487752	1.455
0.491993	-0.0271233	0.0535578	0.102208	0.0463087	0.0382688	0.0474018	1.46
0.497151	-0.0231799	0.0528811	0.106804	0.046425	0.0309688	0.0476618	1.465
0.491542	-0.00647734	0.0532683	0.119866	0.0447776	0.0454411	0.0463567	1.47
0.499925	-0.00617118	0.0552361	0.111875	0.04519	0.0456905	0.0461377	1.475
0.511763	-0.0123011	0.0563851	0.10974	0.0465124	0.0348901	0.0464368	1.48
0.505223	-0.0094571	0.0564499	0.130956	0.04636	0.0542189	0.0460692	1.485
0.515798	-0.0219076	0.0562884	0.125376	0.0467683	0.0475371	0.0460305	1.49
0.510913	-0.0117274	0.0563416	0.130029	0.0461893	0.0548386	0.0458167	1.495
0.512031	-0.00759189	0.0558326	0.132391	0.0444737	0.0499712	0.0451707	1.5
0.516496	-0.00392009	0.0563674	0.120465	0.0452814	0.0466355	0.0452309	1.505
0.51528	-0.000745501	0.0563223	0.126738	0.0450205	0.0536947	0.0442296	1.51
0.509537	0.00975576	0.0557573	0.136361	0.0450432	0.0539873	0.0436093	1.515
0.519025	0.00716352	0.0560123	0.130602	0.0453371	0.0421396	0.0441807	1.52
0.523249	0.00842371	0.0558664	0.125272	0.0456176	0.0412294	0.044184	1.525
0.520368	0.0167969	0.0571939	0.135778	0.0449323	0.0525997	0.0450994	1.53
0.518314	0.00515032	0.0573291	0.142913	0.0453712	0.0535007	0.044929	1.535
0.5184	0.0106153	0.0571625	0.143875	0.0441883	0.060234	0.0453089	1.54
0.517997	0.0128172	0.0579627	0.15493	0.0444302	0.05528	0.0448449	1.545
0.516156	0.0092076	0.059936	0.162102	0.0455534	0.0590344	0.0460888	1.55
0.514374	0.0206273	0.0600566	0.156772	0.0446071	0.0578537	0.0464846	1.555
0.517999	0.0272578	0.0611128	0.15089	0.0453691	0.0547726	0.0471694	1.56
0.518602	0.0425144	0.0637001	0.151133	0.0452865	0.0562885	0.0467282	1.565
0.519564	0.0442798	0.0648353	0.147738	0.0449688	0.0517387	0.0479425	1.57
0.510615	0.0545455	0.0654838	0.157118	0.0448079	0.0552307	0.0482212	1.575
0.507888	0.0595777	0.0655409	0.15241	0.0457575	0.0569768	0.0489676	1.58
0.506115	0.0580529	0.0656471	0.155883	0.0453925	0.0571948	0.049435	1.585
0.501835	0.0632084	0.0663143	0.158078	0.0444886	0.055373	0.0495876	1.59
0.504852	0.0578511	0.067371	0.152218	0.0464967	0.0506577	0.0497363	1.595
0.510762	0.0529357	0.0670244	0.138595	0.0458864	0.045263	0.0497121	1.6
0.514079	0.0516297	0.067263	0.133142	0.0465479	0.0441639	0.0507774	1.605
0.508683	0.0500862	0.0682242	0.136129	0.0484215	0.0458884	0.0511452	1.61
0.508921	0.055139	0.0686187	0.127595	0.047791	0.0498208	0.0510574	1.615
0.518431	0.0463854	0.0682961	0.120575	0.0477137	0.0362102	0.0511066	1.62
0.516125	0.0499804	0.0680155	0.125568	0.0477901	0.0325668	0.0530198	1.625
0.518721	0.0433654	0.0682556	0.125994	0.0481727	0.0316185	0.0555786	1.63
0.52024	0.0385805	0.0686131	0.112813	0.0469414	0.0309388	0.0562213	1.635
0.520577	0.0341537	0.0683956	0.110866	0.0468594	0.0248476	0.057367	1.64
0.535565	0.0157853	0.0681769	0.0965421	0.0475164	0.0108328	0.0571992	1.645
0.5419	0.00512696	0.0691303	0.0853258	0.0466545	0.0077079	0.0577435	1.65
0.540685	0.0129991	0.0683153	0.0821561	0.0474867	0.00457465	0.0576339	1.655
0.531767	0.0152605	0.0680637	0.0903359	0.0467109	0.00580882	0.0583733	1.66
0.529011	0.0124587	0.0682766	0.0875343	0.0459287	0.00579864	0.0597692	1.665
0.520638	0.0226949	0.0676118	0.0911293	0.0462569	0.00996241	0.0593513	1.67
0.517819	0.0172923	0.0675478	0.0812288	0.044541	0.0146993	0.0607514	1.675
0.51121	0.0188267	0.0670271	0.0895274	0.0439088	0.0143227	0.0598547	1.68
0.51308	0.0218711	0.0675055	0.0875709	0.0440737	0.00222697	0.0603982	1.685
0.505745	0.0287873	0.0666449	0.0982768	0.0434849	0.000406621	0.0606203	1.69
0.509409	0.0174571	0.0664335	0.088073	0.0436974	0.000238489	0.0602995	1.695
0.498022	0.0326282	0.0674836	0.0942201	0.0439374	0.0159895	0.061484	1.7
0.48151	0.0391727	0.0670031	0.115219	0.0436481	0.0336201	0.0609393	1.705
0.475139	0.045982	0.0671667	0.115839	0.0433562	0.0335494	0.0617009	1.71
0.465625	0.0467583	0.0659239	0.123326	0.0436217	0.0519404	0.0619522	1.715
0.450607	0.0711146	0.065724	0.14114	0.0440995	0.0587653	0.0617504	1.72
0.446416	0.0669902	0.0649854	0.140993	0.0437698	0.0605029	0.0616238	1.725
0.445091	0.068063	0.0641928	0.124672	0.0436885	0.0571894	0.0621966	1.73
0.43852	0.0758579	0.0622378	0.122161	0.04458	0.0619828	0.0616244	1.735
0.439693	0.0728898	0.0617804	0.12255	0.0433122	0.0696506	0.0607589	1.74
0.445645	0.0681453	0.0619264	0.106627	0.0426643	0.0510166	0.0613825	1.745
0.435772	0.0855329	0.06121	0.108072	0.0426981	0.0681424	0.0614256	1.75
0.430076	0.090506	0.0610647	0.111549	0.0434253	0.0690029	0.0615117	1.755
0.424947	0.0982991	0.0608383	0.120476	0.0436356	0.0807273	0.0624923	1.76
0.409937	0.109624	0.0605108	0.135184	0.0432805	0.0980781	0.0639652	1.765
0.402548	0.11936	0.0604768	0.138984	0.041941	0.104489	0.0624667	1.77
0.395766	0.123117	0.0595654	0.143622	0.0422095	0.11952	0.0625616	1.775
0.392536	0.118822	0.0596725	0.143545	0.040584	0.116092	0.0623332	1.78
0.388886	0.123729	0.059508	0.141836	0.0398893	0.121517	0.0619616	1.785
0.381926	0.139569	0.059011	0.14374	0.0401098	0.125588	0.0612572	1.79
0.375655	0.146611	0.0586999	0.152164	0.0393403	0.130632	0.0619003	1.795
0.360176	0.153571	0.0591655	0.180861	0.0382998	0.155294	0.061799	1.8
0.345983	0.168356	0.0583528	0.18572	0.038519	0.166847	0.061556	1.805
0.347466	0.174983	0.0577118	0.178608	0.0378051	0.169154	0.0617551	1.81
0.352804	0.168492	0.0577042	0.173951	0.0387819	0.157358	0.0610696	1.815
0.352552	0.16874	0.056422	0.171063	0.0388093	0.154515	0.0611441	1.82
0.348794	0.173962	0.0562505	0.166785	0.0385506	0.152576	0.0599408	1.825
0.347102	0.174008	0.0550844	0.168517	0.0387798	0.15722	0.0591247	1.83
0.343695	0.168746	0.0545205	0.17293	0.0383394	0.16144	0.058271	1.835
0.335552	0.175884	0.0543807	0.187073	0.0381662	0.179006	0.0572137	1.84
0.332143	0.182723	0.0535408	0.184061	0.0388217	0.169117	0.0579733	1.845
0.329315	0.183903	0.0535775	0.189755	0.039893	0.176575	0.057853	1.85
0.32942	0.183686	0.0544203	0.186992	0.0400593	0.175253	0.0585376	1.855
0.332253	0.190008	0.0552942	0.188186	0.0402371	0.176406	0.0577094	1.86
0.325135	0.199181	0.0560672	0.192373	0.04015	0.183466	0.0573517	1.865
0.324997	0.191638	0.0554453	0.190248	0.0403379	0.175771	0.0562919	1.87
0.320335	0.197794	0.0539565	0.19719	0.0414483	0.168099	0.0556403	1.875
0.319603	0.191128	0.0533587	0.196647	0.0412963	0.165485	0.0542914	1.88
0.324749	0.189017	0.0532576	0.178875	0.0417514	0.168394	0.0535292	1.885
0.32631	0.183618	0.053617	0.184654	0.0422955	0.166943	0.0538794	1.89
0.321208	0.192267	0.0525144	0.192489	0.0417255	0.160541	0.0532159	1.895
0.316358	0.202725	0.0518341	0.197376	0.0423816	0.166099	0.053143	1.9
0.316061	0.197322	0.0519396	0.200317	0.04269	0.170631	0.0534782	1.905
0.311651	0.197539	0.0524076	0.202228	0.0446641	0.184356	0.0560143	1.91
0.310372	0.199274	0.052398	0.200836	0.045265	0.182964	0.0570197	1.915
0.310465	0.195751	0.0509364	0.201852	0.0441511	0.185753	0.0549842	1.92
0.302995	0.198557	0.0518322	0.203759	0.0450975	0.191603	0.0561444	1.925
0.299513	0.202528	0.0520473	0.206137	0.043818	0.182796	0.0560187	1.93
0.303769	0.188067	0.0519853	0.214248	0.0446533	0.173373	0.0558049	1.935
0.311221	0.184758	0.0532973	0.194659	0.0452477	0.159955	0.0563351	1.94
0.307914	0.1866	0.0530467	0.195202	0.0454861	0.164826	0.0560755	1.945
0.307071	0.186829	0.0528995	0.19928	0.0457918	0.155005	0.0561987	1.95
0.314591	0.172992	0.0532975	0.194497	0.0452393	0.149368	0.0560325	1.955
0.311442	0.179706	0.0530551	0.187476	0.0449377	0.146391	0.05615	1.96
0.311257	0.182916	0.0529551	0.186907	0.0446104	0.151016	0.0556408	1.965
0.312899	0.177454	0.0526152	0.183815	0.0435877	0.144605	0.0548866	1.97
0.309483	0.180155	0.0542578	0.185722	0.0435984	0.150708	0.054963	1.975
0.302391	0.185658	0.0543518	0.182732	0.0440819	0.163213	0.0546339	1.98
0.30697	0.184809	0.0553489	0.180119	0.0433505	0.159773	0.0545936	1.985
0.31295	0.176291	0.0546345	0.180203	0.043165	0.146839	0.0536335	1.99
0.309091	0.183911	0.0550548	0.18459	0.0431878	0.154811	0.0538857	1.995
0.321578	0.177453	0.0551213	0.170547	0.044724	0.142185	0.0545693	2
0.317545	0.183646	0.054428	0.177967	0.043896	0.132974	0.0528879	2.005
0.317894	0.179513	0.0551569	0.170368	0.0443959	0.137791	0.0528	2.01
0.309897	0.189673	0.0549599	0.178916	0.0448248	0.151372	0.0521255	2.015
0.305641	0.193802	0.053921	0.18801	0.0453017	0.161029	0.0512822	2.02
0.317983	0.180357	0.0543069	0.18482	0.0463106	0.145414	0.0528581	2.025
0.31793	0.170861	0.0538929	0.187902	0.0465145	0.152128	0.0522975	2.03
0.320905	0.171878	0.0545706	0.194196	0.0465917	0.143539	0.0518343	2.035
0.319833	0.180816	0.0548944	0.194395	0.046487	0.144764	0.0516841	2.04
0.326259	0.183935	0.0551427	0.191873	0.0466688	0.134149	0.0512209	2.045
0.323039	0.18175	0.0560825	0.188505	0.0467483	0.139499	0.0509909	2.05
0.322694	0.178582	0.0560314	0.187543	0.0471308	0.14825	0.0519604	2.055
0.32479	0.17881	0.0558782	0.186968	0.0473199	0.139657	0.0511104	2.06
0.324817	0.190753	0.0581167	0.181363	0.0476511	0.13776	0.0511202	2.065
0.332945	0.197557	0.0585	0.173524	0.0477883	0.128169	0.0507421	2.07
0.333145	0.194188	0.0579099	0.172036	0.0476932	0.136711	0.0496665	2.075
0.329329	0.197531	0.0587627	0.173092	0.0475326	0.137346	0.050009	2.08
0.327892	0.199292	0.0587858	0.178283	0.0473852	0.14363	0.0497767	2.085
0.327669	0.211727	0.0590906	0.175239	0.0468053	0.139116	0.0500815	2.09
0.333533	0.204507	0.0591351	0.160367	0.0469392	0.133171	0.0502199	2.095
0.338818	0.187811	0.0580282	0.158024	0.0467682	0.130565	0.0500272	2.1
0.337412	0.191922	0.0586351	0.172581	0.0473823	0.135601	0.049813	2.105
0.335903	0.193506	0.0587589	0.178984	0.0460471	0.144361	0.0500963	2.11
0.344782	0.182391	0.0593146	0.171155	0.0454914	0.133863	0.0503282	2.115
0.349282	0.179919	0.059994	0.17171	0.0460785	0.137952	0.050363	2.12
0.363797	0.174177	0.059705	0.15142	0.0445641	0.124853	0.0498066	2.125
0.364475	0.164414	0.0597271	0.157419	0.0432691	0.134927	0.0497697	2.13
0.371544	0.164803	0.0599929	0.140935	0.0421122	0.135265	0.0482876	2.135
0.369263	0.171801	0.0609511	0.146652	0.0425285	0.133867	0.0475179	2.14
0.376027	0.167762	0.0612892	0.149403	0.0425293	0.134366	0.047143	2.145
0.380798	0.167504	0.0600111	0.14079	0.0428293	0.137172	0.0462016	2.15
0.380974	0.171262	0.059404	0.137773	0.041596	0.137778	0.0463794	2.155
0.386959	0.174988	0.0589675	0.132587	0.0414173	0.13825	0.0465384	2.16
0.39192	0.171196	0.058765	0.125741	0.0421428	0.145553	0.0456262	2.165
0.39352	0.167993	0.0597485	0.142557	0.044017	0.153853	0.0461524	2.17
0.397063	0.163874	0.0605339	0.167919	0.0511369	0.144903	0.0481957	2.175
0.394593	0.159996	0.0601992	0.189765	0.0543999	0.13633	0.0490516	2.18
0.391226	0.158865	0.05979	0.191684	0.0552385	0.148445	0.0477628	2.185
0.39173	0.163107	0.0602735	0.197295	0.0560519	0.147145	0.0471935	2.19
0.396696	0.16093	0.0601214	0.190353	0.0568314	0.146872	0.0475071	2.195
0.40054	0.169735	0.0607204	0.182077	0.0562283	0.148894	0.0478428	2.2
0.411527	0.162963	0.0616849	0.174611	0.0556908	0.147126	0.0487194	2.205
0.418358	0.165159	0.0601163	0.165286	0.0556717	0.139161	0.0471489	2.21
0.427168	0.164597	0.0606299	0.159198	0.0568537	0.128096	0.0464956	2.215
0.439592	0.156845	0.0614049	0.146282	0.057531	0.113951	0.0462312	2.22
0.447264	0.157916	0.0631129	0.139319	0.0586287	0.103438	0.0462493	2.225
0.448588	0.169774	0.0628057	0.136445	0.0586598	0.102397	0.0456762	2.23
0.447087	0.17142	0.0626578	0.134066	0.0585298	0.118294	0.0454264	2.235
0.451523	0.167764	0.0632486	0.131129	0.0594126	0.119621	0.0452491	2.24
0.4667	0.135872	0.0649783	0.120719	0.0602584	0.107855	0.0455846	2.245
0.462795	0.143565	0.0644164	0.128818	0.061034	0.111389	0.0450752	2.25
0.462492	0.162116	0.0631239	0.136675	0.0614655	0.109644	0.0433395	2.255
0.47546	0.168629	0.0609399	0.130894	0.0613383	0.0955933	0.0438314	2.26
0.481223	0.175703	0.0612839	0.137822	0.0638304	0.0937239	0.0446396	2.265
0.483307	0.185946	0.0604567	0.134181	0.0645302	0.0900853	0.0458758	2.27
0.47834	0.205192	0.0604389	0.149465	0.0642254	0.0898466	0.0463038	2.275
0.482398	0.203218	0.0606845	0.149712	0.0628645	0.0863247	0.0467266	2.28
0.490427	0.202956	0.0604212	0.137357	0.0592488	0.0835201	0.0468245	2.285
0.494169	0.206378	0.0596563	0.130917	0.0573146	0.0865352	0.0477347	2.29
0.506926	0.19287	0.0598909	0.113803	0.0555813	0.0829575	0.0470504	2.295
0.509353	0.202061	0.0599985	0.121627	0.0541813	0.0802859	0.0461782	2.3
0.514746	0.203234	0.0604463	0.109557	0.0532287	0.0716968	0.0474921	2.305
0.519733	0.209409	0.0607315	0.105817	0.0533158	0.0674562	0.0483633	2.31
0.517894	0.216417	0.0611092	0.102187	0.0521646	0.0786284	0.0496699	2.315
0.535299	0.203624	0.0611778	0.0843288	0.0515651	0.0564694	0.0497809	2.32
0.547573	0.195959	0.0609844	0.0664729	0.052034	0.0445456	0.0504988	2.325
0.541988	0.20751	0.0608833	0.0689663	0.0516947	0.0476586	0.050204	2.33
0.537299	0.212168	0.0607571	0.0816738	0.0508101	0.049512	0.0500048	2.335
0.546288	0.20535	0.0618807	0.0754406	0.0501784	0.0432205	0.050487	2.34
0.539695	0.219803	0.0620514	0.0749668	0.0508901	0.0522114	0.0506713	2.345
0.55583	0.196885	0.0624795	0.0630276	0.0526164	0.0374393	0.0510946	2.35
0.552152	0.200116	0.0629219	0.0680462	0.0510809	0.0371246	0.050104	2.355
0.548641	0.204659	0.0630789	0.0802504	0.0512138	0.049081	0.0492132	2.36
0.548097	0.210508	0.0619107	0.0773871	0.0508348	0.0575401	0.0485507	2.365
0.557427	0.199929	0.061714	0.0685188	0.051391	0.048614	0.0472029	2.37
0.55035	0.200132	0.0619276	0.0850666	0.0510576	0.0519881	0.0467557	2.375
0.549698	0.202995	0.0618299	0.0827041	0.0508123	0.05956	0.0472809	2.38
0.56003	0.193011	0.0624216	0.0765182	0.0502785	0.0451441	0.0481056	2.385
0.559441	0.188063	0.0621611	0.0768376	0.0496318	0.0446257	0.0473227	2.39
0.565809	0.183758	0.0621326	0.0816231	0.0501443	0.0361848	0.0472442	2.395
0.568854	0.176335	0.0608537	0.0790558	0.0496039	0.0280384	0.0459272	2.4
0.580958	0.167667	0.06065	0.0612664	0.0492917	0.0248665	0.0463469	2.405
0.583711	0.157787	0.0615194	0.0627136	0.0489686	0.0258354	0.0469952	2.41
0.604037	0.129829	0.0616212	0.0481513	0.0487779	0.0121959	0.0464579	2.415
0.613171	0.125097	0.0625491	0.044398	0.0488246	0.0146994	0.0481462	2.42
0.618054	0.11553	0.0628425	0.0481165	0.049148	0.0215685	0.0492994	2.425
0.623434	0.118172	0.0626808	0.0431094	0.0480845	0.0245322	0.0493559	2.43
0.617764	0.129152	0.0632618	0.045062	0.0477159	0.0414028	0.0516226	2.435
0.61913	0.129766	0.0627693	0.0496285	0.0466983	0.037936	0.0515889	2.44
0.624574	0.139574	0.0627508	0.0416131	0.0461818	0.0369712	0.0519639	2.445
0.64143	0.131666	0.0623422	0.0209195	0.0453503	0.0229374	0.052317	2.45
0.635856	0.1369	0.0615981	0.0276515	0.0451521	0.0319769	0.0529405	2.455
0.646867	0.126577	0.0608744	0.0306643	0.044531	0.0284914	0.0526996	2.46
0.649115	0.128258	0.0602871	0.0309289	0.0437904	0.0325504	0.0529206	2.465
0.656655	0.110405	0.0599023	0.0313344	0.0442467	0.0310856	0.0528852	2.47
0.670049	0.106839	0.0590102	0.0161487	0.044611	0.0226543	0.0531506	2.475
0.680871	0.100242	0.0578123	0.00502948	0.0448402	0.0211532	0.0536313	2.48
0.682894	0.0972995	0.0566901	0.00503359	0.0442718	0.0228547	0.0550822	2.485
0.692835	0.0837089	0.0562363	-0.000241447	0.0436246	0.0102253	0.0553377	2.49
0.700416	0.084087	0.0551745	-0.00492816	0.0438326	0.00498756	0.0551302	2.495
0.701923	0.0880312	0.0542591	-0.00878374	0.0436202	0.00951622	0.0552234	2.5
0.70875	0.0876833	0.0524883	-0.0234055	0.0440497	0.00929634	0.0546393	2.505
0.717885	0.0823442	0.0517656	-0.0345313	0.0439532	0.0162171	0.0543526	2.51
0.721693	0.0822524	0.0511916	-0.0365059	0.0448445	0.0225175	0.0550123	2.515
0.72288	0.0803486	0.0501802	-0.0418307	0.044443	0.0252419	0.0538449	2.52
0.720792	0.0827452	0.0491436	-0.0487134	0.0448756	0.0356929	0.0537693	2.525
0.717921	0.0838212	0.049273	-0.0541936	0.0470065	0.0438796	0.0550052	2.53
0.731813	0.0696247	0.0486178	-0.0689065	0.0468572	0.0398051	0.0553088	2.535
0.73568	0.0726743	0.0470235	-0.0827016	0.0481915	0.0407703	0.0555927	2.54
0.737602	0.0694988	0.0456659	-0.0750152	0.0490989	0.0307427	0.0558648	2.545
0.74611	0.0640431	0.0448703	-0.0860968	0.0477065	0.0254228	0.0564282	2.55
0.756644	0.0517969	0.0440225	-0.0991191	0.0467222	0.0166148	0.0561573	2.555
0.759807	0.0609751	0.0431403	-0.0997381	0.0461241	0.0181641	0.0555667	2.56
0.764205	0.0596123	0.0434323	-0.0932802	0.0456711	0.0149261	0.0549534	2.565
0.774509	0.0583405	0.0433977	-0.102621	0.0450671	0.00452799	0.0556171	2.57
0.788473	0.0542693	0.0438874	-0.117191	0.0453311	-0.0021588	0.0557169	2.575
0.80118	0.0426082	0.0440749	-0.121549	0.045141	-0.0181723	0.0563055	2.58
0.796477	0.0439757	0.0446525	-0.119462	0.045509	-0.00349643	0.0565924	2.585
0.808194	0.0352156	0.0448319	-0.12718	0.0456336	-0.00309532	0.0561706	2.59
0.806738	0.032121	0.0468587	-0.124401	0.0447391	-0.00441879	0.0570275	2.595
0.815747	0.0301187	0.0484483	-0.119241	0.0461189	-0.00208149	0.0579367	2.6
0.812004	0.0431617	0.0482121	-0.100891	0.0471609	0.00803215	0.0584121	2.605
0.809789	0.0407948	0.049635	-0.0967159	0.0470397	0.00696131	0.0581756	2.61
0.817374	0.0408205	0.0502316	-0.100505	0.0483111	0.00904286	0.0583554	2.615
0.81236	0.0497821	0.0499456	-0.0919966	0.0479141	0.000888791	0.0575842	2.62
0.826484	0.0322717	0.0504668	-0.107664	0.0487885	-0.0111729	0.0575466	2.625
0.835875	0.0249656	0.0509504	-0.116492	0.0496757	-0.0137554	0.0591327	2.63
0.84765	0.0173627	0.0526511	-0.120179	0.0499904	-0.0222392	0.0591783	2.635
0.85053	0.0223191	0.05401	-0.112747	0.0531454	-0.0237497	0.0603718	2.64
0.856448	0.0171112	0.0545878	-0.101455	0.0561944	-0.0253381	0.0604617	2.645
0.852817	0.0201442	0.0547227	-0.09242	0.0568609	-0.00686749	0.061448	2.65
0.856352	0.0174753	0.0546919	-0.0907323	0.0571543	-0.00129085	0.0608908	2.655
0.85813	0.0228562	0.0561941	-0.090407	0.0578473	-0.00836543	0.0605556	2.66
0.861609	0.0249867	0.0570583	-0.0959692	0.0578314	-0.0106249	0.0611549	2.665
0.872574	0.0184335	0.0582093	-0.0992095	0.0576771	-0.0153722	0.0603123	2.67
0.871191	0.0168215	0.0591075	-0.0933918	0.0573254	-0.0115822	0.0604374	2.675
0.872882	0.0158716	0.0586215	-0.0966515	0.0573836	-0.00744595	0.0603033	2.68
0.874617	0.0176236	0.0588066	-0.100599	0.0576857	-0.00815042	0.0605877	2.685
0.876715	0.0186421	0.0587734	-0.107191	0.0571571	-0.00291671	0.0602464	2.69
0.879997	0.0264998	0.0591795	-0.106613	0.0573204	-0.00215927	0.0598688	2.695
0.881094	0.0223298	0.0599143	-0.0919586	0.0569108	0.007812	0.0606206	2.7
0.881096	0.0241836	0.0608775	-0.0795509	0.0574846	0.0122824	0.0598903	2.705
0.881163	0.0195873	0.0614211	-0.0806308	0.0580402	0.0135577	0.0598254	2.71
0.882764	0.0294608	0.06144	-0.078896	0.0580531	0.017031	0.060132	2.715
0.88781	0.026331	0.0626204	-0.0828425	0.0578873	0.0244068	0.0600068	2.72
0.888892	0.0299572	0.0641384	-0.0847564	0.059425	0.0314423	0.0609508	2.725
0.893478	0.0331445	0.0649398	-0.0855399	0.0588221	0.0310586	0.0606556	2.73
0.900665	0.0229458	0.0651937	-0.0871768	0.0583548	0.0234982	0.0604869	2.735
0.899239	0.0372064	0.0660447	-0.0790264	0.0580704	0.0439553	0.0599721	2.74
0.898841	0.0522509	0.0663997	-0.086419	0.0563169	0.0593094	0.059622	2.745
0.905485	0.0524668	0.0671123	-0.094118	0.0561778	0.0495264	0.0587476	2.75
0.905535	0.0517899	0.0671211	-0.087783	0.0554011	0.0494117	0.0594983	2.755
0.903037	0.0554126	0.0671078	-0.0860126	0.0551662	0.0529179	0.0587923	2.76
0.908044	0.0569983	0.0673864	-0.0848085	0.0552257	0.0554455	0.0585264	2.765
0.908535	0.0518667	0.0673737	-0.0742898	0.0540863	0.060013	0.0582734	2.77
0.903224	0.0743502	0.0681692	-0.0639713	0.0552854	0.0721274	0.0594153	2.775
0.905071	0.08117	0.0689266	-0.0641302	0.0561415	0.0886076	0.0612609	2.78
0.905253	0.08317	0.0693373	-0.0624668	0.0560188	0.0891701	0.0612777	2.785
0.903101	0.0821791	0.0687752	-0.0551765	0.0560246	0.0935022	0.0629576	2.79
0.907676	0.0858365	0.06783	-0.0602152	0.0560068	0.0971688	0.0638008	2.795
0.918012	0.0784049	0.0682075	-0.06319	0.0563739	0.089786	0.0658858	2.8
0.918426	0.0819016	0.0688308	-0.0562923	0.0564661	0.0985228	0.06683	2.805
0.922772	0.0847956	0.0672435	-0.0570618	0.05579	0.0920428	0.0660943	2.81
0.931385	0.068727	0.0669471	-0.0584086	0.0560925	0.0771352	0.0651086	2.815
0.927768	0.0741686	0.0670126	-0.0382047	0.0553572	0.0936443	0.0657194	2.82
0.933968	0.0822027	0.0671146	-0.0348897	0.0557537	0.0857667	0.0658066	2.825
0.926734	0.091466	0.0666427	-0.0261079	0.0556124	0.087655	0.0653579	2.83
0.932586	0.0875429	0.0669225	-0.0272746	0.0560123	0.0830378	0.0661681	2.835
0.935209	0.0859641	0.066817	-0.0290256	0.0562099	0.088753	0.0658458	2.84
0.936824	0.0912914	0.0664832	-0.0321106	0.0556857	0.0854155	0.065351	2.845
0.940968	0.0968306	0.0666634	-0.0312737	0.056017	0.0810073	0.0660981	2.85
0.93094	0.10419	0.0674017	-0.01413	0.0563214	0.0971685	0.0670049	2.855
0.939151	0.0990097	0.0660202	-0.0154631	0.0559393	0.0990134	0.0643012	2.86
0.950474	0.0833055	0.0651193	-0.0151867	0.055463	0.088617	0.0634055	2.865
0.950889	0.0802723	0.06446	-0.0123318	0.0541235	0.0922007	0.063842	2.87
0.959236	0.0739958	0.0640272	-0.0166758	0.0549843	0.0939638	0.0642339	2.875
0.968036	0.0702178	0.0636754	-0.016753	0.0550584	0.0917796	0.0639713	2.88
0.966621	0.0776951	0.0622951	-0.00650029	0.0548207	0.0944184	0.0630633	2.885
0.966877	0.0863949	0.0612548	0.00287265	0.0539777	0.0955452	0.0614516	2.89
0.967024	0.0823343	0.0605665	0.00819597	0.0542997	0.0927713	0.0612615	2.895
0.97309	0.0792344	0.0601398	0.00291346	0.0547853	0.097561	0.0609329	2.9
0.971286	0.0874487	0.0596076	0.00307586	0.053606	0.106102	0.060178	2.905
0.970268	0.0960712	0.0580603	0.00347332	0.0535249	0.112326	0.0582653	2.91
0.972198	0.104144	0.0580057	0.00976745	0.0531532	0.10935	0.057398	2.915
0.971651	0.106807	0.0572441	0.00735024	0.0523008	0.108496	0.0569308	2.92
0.979468	0.0912431	0.0552831	-0.00127428	0.0520419	0.107393	0.0557121	2.925
0.976218	0.0983978	0.054276	-0.00335411	0.0516232	0.116022	0.0546437	2.93
0.967875	0.124315	0.0544429	0.00800403	0.0513772	0.119516	0.0537358	2.935
0.9757	0.115613	0.0533775	-0.0014838	0.0507739	0.1076	0.0541398	2.94
0.97711	0.122737	0.0523106	0.000385016	0.050245	0.125248	0.0546645	2.945
0.967016	0.137992	0.0527722	0.0106803	0.0511948	0.137909	0.0544752	2.95
0.96696	0.14183	0.0521288	0.0162315	0.0505526	0.141601	0.0538872	2.955
0.966697	0.149527	0.0502619	0.0122949	0.0497771	0.152266	0.0547156	2.96
0.96963	0.155849	0.0504053	0.00298273	0.0507163	0.162451	0.0561687	2.965
0.974543	0.159655	0.0499483	0.00875548	0.0508702	0.175264	0.056427	2.97
0.974911	0.153934	0.0502265	0.00590386	0.050734	0.168368	0.0566812	2.975
0.980189	0.154156	0.0493181	-0.00139433	0.0508036	0.171123	0.0567185	2.98
0.97734	0.156728	0.0486677	-0.000111587	0.0502411	0.176078	0.0561832	2.985
0.979194	0.153065	0.0489789	0.00686239	0.0497735	0.177311	0.0570162	2.99
0.974993	0.1627	0.0480231	0.0158227	0.050123	0.184591	0.0574992	2.995
0.969701	0.174455	0.0486491	0.0226903	0.0491838	0.184561	0.0571412	3
0.968284	0.185562	0.0504963	0.0243344	0.0490269	0.183692	0.0589051	3.005
0.964227	0.198475	0.0502873	0.0219137	0.0487036	0.192263	0.059177	3.01
0.955584	0.208368	0.0501389	0.0370635	0.0497701	0.217222	0.0608842	3.015
0.967872	0.193775	0.0493062	0.0227463	0.0485559	0.197332	0.060016	3.02
0.961111	0.201371	0.0489803	0.0268845	0.0479922	0.208661	0.0605305	3.025
0.966887	0.20411	0.0493419	0.0309258	0.0469369	0.202245	0.0599353	3.03
0.965096	0.204712	0.0496036	0.0352366	0.0462716	0.202237	0.0593547	3.035
0.967828	0.203181	0.0504228	0.0315305	0.0458914	0.195433	0.0600802	3.04
0.95665	0.225996	0.0512958	0.03909	0.0462627	0.205025	0.0602693	3.045
0.95181	0.242118	0.0519591	0.0460567	0.04561	0.207258	0.0604205	3.05
0.945924	0.247076	0.0523024	0.0534874	0.0451591	0.222592	0.0601233	3.055
0.93897	0.262371	0.0532788	0.0627143	0.0440688	0.234199	0.0604032	3.06
0.938522	0.26835	0.0549893	0.0545482	0.0450442	0.232981	0.0615567	3.065
0.937639	0.268235	0.0550157	0.0530738	0.045438	0.243926	0.0624448	3.07
0.946681	0.2697	0.0553888	0.0537272	0.0457762	0.224612	0.0615049	3.075
0.948011	0.273623	0.0555887	0.0574713	0.0451282	0.220025	0.0613313	3.08
0.947136	0.276193	0.0565032	0.0503854	0.0452151	0.229375	0.0621454	3.085
0.946011	0.276464	0.0564415	0.0431227	0.0458442	0.22807	0.062257	3.09
0.947037	0.277016	0.0569985	0.0470916	0.046546	0.231454	0.0626988	3.095
0.946207	0.277839	0.0569428	0.0526632	0.0461202	0.224947	0.0622584	3.1
0.942918	0.289729	0.0570056	0.0679289	0.0463568	0.220696	0.0625718	3.105
0.935581	0.293782	0.057566	0.0796074	0.0459272	0.225265	0.0631841	3.11
0.92869	0.299949	0.0569984	0.0791523	0.0451821	0.221475	0.0640536	3.115
0.928421	0.303473	0.056738	0.0876259	0.0457813	0.212882	0.0634221	3.12
0.921049	0.314675	0.056754	0.0933865	0.0468264	0.206541	0.0625691	3.125
0.923953	0.299289	0.0559462	0.0928081	0.0455489	0.205404	0.062245	3.13
0.924641	0.301781	0.0556027	0.0834101	0.0457048	0.205572	0.0619032	3.135
0.925184	0.301062	0.0559375	0.0917889	0.0451189	0.213775	0.0613356	3.14
0.922664	0.301479	0.0563877	0.100754	0.0455338	0.213972	0.0611296	3.145
0.928344	0.295132	0.056404	0.103269	0.045888	0.21514	0.0604627	3.15
0.929314	0.290406	0.0570498	0.107162	0.0460288	0.203122	0.0602191	3.155
0.925703	0.2973	0.0567467	0.117176	0.0457645	0.20308	0.0602187	3.16
0.916105	0.297469	0.05649	0.134024	0.0462435	0.206985	0.060683	3.165
0.916184	0.294761	0.0557811	0.133348	0.0465143	0.203744	0.0602864	3.17
0.919169	0.292639	0.0544047	0.134431	0.0460543	0.193813	0.0590827	3.175
0.916839	0.300129	0.0544698	0.141393	0.0462233	0.191282	0.0589848	3.18
0.916749	0.309259	0.0541731	0.152051	0.0467024	0.187234	0.0581904	3.185
0.913777	0.314548	0.0542369	0.164631	0.049783	0.194501	0.0591366	3.19
0.914673	0.312578	0.0542975	0.174522	0.0539828	0.186405	0.0596168	3.195
0.91631	0.305881	0.0549366	0.179793	0.0544586	0.180981	0.0599308	3.2
0.917077	0.304854	0.0547318	0.179854	0.0547182	0.178485	0.0603743	3.205
0.919944	0.297118	0.0539219	0.178501	0.0541423	0.168656	0.0592779	3.21
0.925789	0.298118	0.0542148	0.172602	0.0543525	0.164814	0.0597965	3.215
0.920106	0.297221	0.0532959	0.176836	0.0549356	0.169185	0.0594578	3.22
0.92375	0.297863	0.0530059	0.179305	0.0543195	0.176542	0.0594496	3.225
0.929711	0.294406	0.0529827	0.177049	0.0549371	0.16487	0.0585371	3.23
0.929262	0.293156	0.0522502	0.177681	0.0540769	0.159828	0.0580501	3.235
0.930195	0.295585	0.05108	0.173227	0.0540301	0.154165	0.0581688	3.24
0.927837	0.299089	0.0495351	0.185079	0.053753	0.162878	0.0574108	3.245
0.9236	0.305965	0.0487977	0.183641	0.0527629	0.166964	0.0561223	3.25

## Sheet: Figure 7
Figure 7a: Brainscores TaskPLS LV1					Figure 7b: Scatterplots behavioral PLS								Figure 7d: Task PLS								Figure 7d: Behavioral PLS
L1	L2	L3	L4		Brainscore	SPMC (linear)	Drift MRI L1	Drift MRI (linear)	1/f slope (linear)	SampEn (linear)	pupil (linear)		Regions	Proportion	BSR		Regions	Proportion	BSR		Regions	Proportion	BSR		Regions	Proportion	BSR
4326.74	24350.2	22795.7	17440.7		1994.43	1.73202	2.3931	-0.306691	-0.0174049	-0.00382541	-0.161562		'MD'	100	5.7789		'Prefrontal'	76.2846	4.03533		'AN'	100	6.70723		'Prefrontal'	49.4071	2.94629
3402.87	17679.1	21922	16141.8		597.029	0.726688	1.74078	-0.381914	-0.00614418	-0.000590601	0.0302945		'IL'	91.3043	5.55149		'Parietal'	56.338	3.08237		'PuA'	100	3.53534		'Parietal'	30.0469	1.82499
-2457.17	18642.9	25139	22158		4855.07	4.57388	1.90437	-0.0927305	0.0316826	0.00463364	0.169257		'LP'	75	3.82843		'Occipital'	54.6512	2.66237		'VA'	78.2609	4.76853		'Motor'	14.0187	0.830851
857.463	19827	25823.9	21931.3		4580.03	3.83751	2.85125	-0.395011	0.0299833	0.0111717	-0.190823		'AN'	66.6667	3.40023		'Temporal'	22.6994	1.52012		'VL'	75	4.2768		'Temporal'	9.81595	0.792204
-2218.8	15233	17942.3	16938		2075.18	1.65888	1.24532	-0.16017	0.0199785	0.00687889	0.0434447		'VA'	65.2174	3.16829		'Sensory'	15.0442	0.939779		'MD'	60	3.17782		'Occipital'	9.30233	0.751414
-7165.25	19630.8	22149.4	20387.6		5128.28	3.23578	2.71931	-0.520132	-0.00559913	0.00355889	0.286495		'VL'	48.0769	3.15698		'Motor'	1.86916	0.381454		'LP'	55	3.10061		'Sensory'	3.53982	0.496343
-12312.3	20047.7	28164.2	27970.1		7790.07	2.84272	2.94875	-0.560157	0.00959586	0.00390719	0.186672		'PuM'	44	2.79384		'Premotor'	0	-0.101299		'IL'	45.6522	2.68975		'Premotor'	0.675676	0.195129
-681.368	17595.3	21902.6	31542.7		9610.03	4.05606	4.00825	-0.828688	-0.00401187	0.0038614	0.237692		'VM'	33.3333	2.43419						'PuM'	23	1.49198
11852.8	15645.7	11234.3	15404.2		-742.695	2.36078	1.20676	0.0481038	0.00651955	0.00195855	0.0647591		'MGN'	0	1.21405						'VM'	0	0.183441
-3161.62	32389.6	37425	32015.3		5947.93	4.21849	2.07042	-0.171585	0.0154463	5.16967e-05	0.179721		'PuA'	0	2.76931						'MGN'	0	1.81511
-2989.92	15591	16805.7	16248.2		3177.62	4.64325	2.00865	-0.320641	0.0105163	0.0015182	0.190402		'LGN'	0	0.0746808						'LGN'	0	1.86228
-5516.7	22576.8	22585.7	29252.5		6087.71	1.923	2.03276	-0.238129	0.000527251	0.000886473	0.0704422		'Pul'	0	-0.352844						'Pul'	0	0.278334
4588.13	15562.2	22427.4	17252.3		1981.14	3.16443	1.8318	-0.220054	0.0163706	0.0014537	0.0559698		'PuL'	0	-0.352844						'PuL'	0	0.278334
-4094.23	18321.7	18214.9	23533.7		3021.54	2.57561	2.3327	-0.310463	-0.0117455	-0.000918424	-0.26904
-2260.46	8423.18	10905.7	10694.7		2430.08	4.26166	1.85123	-0.467664	0.0316826	0.00932267	0.20943
-2356.09	462.787	-812.792	4738.24		194.473	0.403589	0.408455	-0.158753	0.0186559	-0.00233502	-0.0593557
-8285.38	14285.5	16933	15434.5		2089.17	2.7463	1.59928	-0.227429	-0.00407723	0.00254358	0.127006
7545.18	21889.6	27126.8	23154.3		3627.4	4.83179	2.60137	-0.429127	0.0241698	0.00513891	0.23843
743.023	17783.1	19327.7	15968.8		3019.33	4.06929	2.18432	-0.474384	0.0013033	0.000735897	0.0597671
-7348.3	18192.8	17851.3	20162.4		4351.09	0.908648	1.98281	-0.412091	0.0316826	0.00166131	0.299824
-4005.48	12555.4	17240.1	16461.2		5195.1	4.14475	3.77627	-0.836813	0.0316826	0.0111717	-0.0604451
5480.24	12413.8	15780	7389.36		396.371	4.83179	1.60227	-0.221594	0.0316826	0.00141001	-0.0141877
2925.15	6313.8	15314.4	15717		2009.47	1.05301	1.2066	-0.235038	-0.0115532	0.00207892	0.0842377
-8454.32	8912.72	18983.5	13844.4		5939.21	3.85343	2.99677	-0.691949	0.0130148	0.00486679	0.37276
-3437.08	28105.8	27543.3	28212.3		5918.96	4.15968	3.5942	-0.730194	0.0135508	0.00076911	0.104375
6282.64	15542.3	17981.2	19597.8		1167.08	3.68565	2.2395	-0.589266	0.0190202	0.00333487	0.045634
1512.42	11413.6	8745.43	17195.3		2342.26	4.30468	1.72803	-0.13678	0.00392167	0.00528386	0.122166
-729.437	29074.7	31770.9	29029.4		6748.88	3.3461	3.55038	-0.854011	-0.0056742	0.00141668	0.221057
619.923	22674	20213.5	21763.1		4749.42	2.96604	3.50915	-0.63306	0.017511	0.00406539	0.0611036
-6922.61	20364.2	14768.8	14818.7		1718.27	4.83179	1.89472	-0.439599	0.0126068	0.00440468	-0.00203585
-10241.5	24363.6	27613.1	24897.8		7419.99	4.00785	2.34738	-0.265757	-0.0118982	0.00211325	0.207616
-13723.1	6197.58	21375.5	20205.4		8117.75	4.83179	3.31917	-0.686138	0.0316826	0.0111717	0.333496
-3185.9	26311.2	36526.2	47454		13863.4	4.50852	3.92007	-0.79954	-0.0164663	0.00352451	0.39177
-4717.19	17085.9	27598.8	31033.2		10093.1	4.83179	3.56233	-0.633965	-0.00341976	0.00218188	0.362145
-924.33	18817	9447.71	10407.2		549.289	4.47562	2.29353	-0.458933	-0.00156018	0.00129358	0.0437476
-10828.1	12750.1	26394.2	28690.4		10297.5	4.83179	3.4606	-0.624067	-0.00857261	0.00610622	0.537317
-10495.3	16508.1	33100	31609		8246.28	1.17107	1.87157	-0.416185	0.000442219	0.00121682	0.304171
6913.9	32981.9	39668.1	36739.5		7431.42	4.65568	3.66388	-0.783404	-2.76923e-05	0.00161998	0.28846
-3181.54	21313.2	24098	24406.5		5344.56	1.31265	1.7032	-0.28484	-0.019493	-0.0047053	0.0519435
5046.38	23558.6	25440.4	24933.6		3424.05	1.58026	2.13571	-0.278358	-0.00657605	-0.000606083	0.160613
-2934.95	15633.7	18671.2	18664.8		2874.89	2.20407	2.17918	-0.459649	0.00126387	-0.00502263	0.0580645
-9263.12	21014.4	29365.4	23696.6		6260.43	1.90667	2.64441	-0.397002	0.00277039	0.00251311	0.281727

## Sheet: Figure S1
Figure S1a: accuracy by load																				Figure S1b: RT and Acc																				Figure S1c: Model comparison			Figure S1d: Threshold					Figure S1d: CPP
EEG L1					EEG L4					MRI L1					MRI L4					EEG Acc					MRI Acc					EEG RT					MRI RT
Color	Direction	Size	Luminance		Color	Direction	Size	Luminance		Color	Direction	Size	Luminance		Color	Direction	Size	Luminance		L1	L2	L3	L4		L1	L2	L3	L4		L1	L2	L3	L4		L1	L2	L3	L4		Model_null_EEG = 13525.60;			L1	L2	L3	L4		L1	L2
0.937500000000000	1	1	0.750000000000000		0.937500000000000	0.937500000000000	0.600000000000000	0.687500000000000		1	1	0.937500000000000	0.625000000000000		0.937500000000000	1	0.812500000000000	0.625000000000000		0.921875000000000	0.828125000000000	0.796875000000000	0.790625000000000		0.890625000000000	0.796875000000000	0.890625000000000	0.843750000000000		0.302433503548741	0.595191698794679	0.771954367237072	0.764714487266815		0.401433237769368	0.662788417037802	0.771793680240023	0.788753277155934		Model_v_EEG = 10598.5;			0.776209692272976	1.44507916950295	1.40881040759495	1.34778862390557		0.000287286	0.000624068
0.875000000000000	0.750000000000000	0.937500000000000	0.687500000000000		0.687500000000000	0.750000000000000	0.875000000000000	0.687500000000000		1	0.562500000000000	0.812500000000000	0.562500000000000		1	0.375000000000000	0.625000000000000	0.500000000000000		0.812500000000000	0.718750000000000	0.687500000000000	0.750000000000000		0.734375000000000	0.703125000000000	0.703125000000000	0.625000000000000		0.299135461024662	0.518464744386961	0.703359954175426	0.750719286264825		0.356222138772409	0.484705501201915	0.647035627927835	0.637468943545173		Model_va_EEG = 8281.7;			0.760493473162272	1.27556397317520	1.35897707837740	1.38546715382300		0.00138386	0.0011589
1	1	1	0.875000000000000		0.875000000000000	1	0.875000000000000	0.875000000000000		0.875000000000000	1	0.937500000000000	0.687500000000000		0.875000000000000	1	0.875000000000000	0.625000000000000		0.968750000000000	0.875000000000000	0.859375000000000	0.906250000000000		0.875000000000000	0.828125000000000	0.796875000000000	0.843750000000000		0.302185431870043	0.466662497115067	0.680091806560426	0.728456173816994		0.448549703972276	0.591248157248629	0.689867591427174	0.686266883418284		Model_tv_EEG = 6801.5;			0.843812105928455	1.26786555855428	1.36499042503216	1.35884907574339		5.69358e-05	0.000230939
0.937500000000000	0.437500000000000	0.937500000000000	0.937500000000000		1	0.533333333333333	0.937500000000000	0.812500000000000		1	0.500000000000000	1	0.875000000000000		1	0.312500000000000	1	0.937500000000000		0.812500000000000	0.875000000000000	0.796875000000000	0.820833333333333		0.843750000000000	0.812500000000000	0.875000000000000	0.812500000000000		0.428322315312698	0.659802474406661	0.768728870845280	0.787711378157837		0.332572612487581	0.522156123936895	0.591402541890489	0.587419143957391		Model_tvz_EEG = 6797.2;			1.09341886189066	1.54080500747861	1.36486597023784	1.60697760594138		0.000527359	0.000299586
0.937500000000000	0.625000000000000	0.937500000000000	0.812500000000000		0.812500000000000	0.625000000000000	0.937500000000000	0.750000000000000		0.937500000000000	0.312500000000000	0.750000000000000	0.812500000000000		0.875000000000000	0.687500000000000	0.625000000000000	0.625000000000000		0.828125000000000	0.796875000000000	0.765625000000000	0.781250000000000		0.750000000000000	0.734375000000000	0.812500000000000	0.640625000000000		0.533650243259217	0.875686933981797	0.978990068967505	1.01949948417041		0.459031245496135	0.621580819595238	0.681415786049229	0.710281502496855		Model_atv_EEG = 6116.3;			1.33734548044761	1.71325715779196	1.72664484098808	1.70879614404591		0.000780741	0.000908496
1	1	0.687500000000000	0.812500000000000		0.750000000000000	0.875000000000000	0.875000000000000	0.625000000000000		1	0.687500000000000	0.812500000000000	0.687500000000000		1	0.875000000000000	0.687500000000000	0.687500000000000		0.875000000000000	0.781250000000000	0.718750000000000	0.781250000000000		0.703125000000000	0.656250000000000	0.765625000000000	0.703125000000000		0.368913508175410	0.602640076253010	0.700919265224457	0.735185352143162		0.407956614998056	0.685648839998976	0.807663459356263	0.824091694171329					0.838981346978443	1.32423741519505	1.26353481497086	1.37642127881887		-9.64834e-05	0.000617159
1	0.937500000000000	0.937500000000000	0.875000000000000		0.875000000000000	1	0.875000000000000	0.687500000000000		0.937500000000000	1	0.933333333333333	0.812500000000000		0.937500000000000	1	0.500000000000000	0.625000000000000		0.937500000000000	0.921875000000000	0.828125000000000	0.859375000000000		0.796875000000000	0.890625000000000	0.781250000000000	0.812500000000000		0.469516400208704	0.647334486313412	0.889070397324758	0.912416424653657		0.370918382954187	0.493011096382816	0.633184790043742	0.683570312990014		Model_null_MRI = 9515.03;			1.33732599031168	1.68400063007376	1.58457311331710	1.52649339664201		0.00130713	0.000648224
1	0.750000000000000	0.937500000000000	0.875000000000000		1	0.687500000000000	0.812500000000000	0.562500000000000		0.937500000000000	0.875000000000000	1	0.875000000000000		0.875000000000000	0.812500000000000	0.937500000000000	0.812500000000000		0.890625000000000	0.875000000000000	0.796875000000000	0.765625000000000		0.920833333333333	0.873958333333333	0.859375000000000	0.765625000000000		0.392527582278035	0.572494956948049	0.833411112741487	0.795025825900211		0.491037435079988	0.762832468258864	0.884653834499659	0.944655233977301		Model_v_MRI = 7668.10;			0.968792433237349	1.31585954585525	1.46674474999485	1.41306490565203		0.00088086	0.00123307
0.812500000000000	1	0.812500000000000	1		0.937500000000000	1	0.875000000000000	0.733333333333333		0.937500000000000	0.875000000000000	0.812500000000000	0.687500000000000		0.937500000000000	1	0.875000000000000	0.562500000000000		0.906250000000000	0.875000000000000	0.843750000000000	0.886458333333333		0.921875000000000	0.812500000000000	0.828125000000000	0.859375000000000		0.547622309115315	0.815109235074871	0.810055447212051	0.845554811073711		0.386731181891946	0.581506624949839	0.720293021361499	0.737386317170603		Model_va_MRI = 5540.50;			1.47900560138657	1.68119683936949	1.57357663703018	1.61210525262175		0.000817531	0.000802439
0.562500000000000	1	0.937500000000000	0.812500000000000		0.875000000000000	0.812500000000000	0.625000000000000	0.750000000000000		0.812500000000000	1	0.937500000000000	0.687500000000000		0.937500000000000	1	0.687500000000000	0.875000000000000		0.828125000000000	0.812500000000000	0.796875000000000	0.765625000000000		0.828125000000000	0.750000000000000	0.750000000000000	0.843750000000000		0.290453637088831	0.479691174157779	0.534373150352167	0.569813271302792		0.679992301680613	0.817353932907736	0.846337925418993	0.811490217211485		Model_tv_MRI = 3839.00;			0.942945124814692	1.25788894266517	1.04129373764697	1.30000155656577		-5.76314e-05	0.00035267
0.875000000000000	0.937500000000000	0.937500000000000	0.875000000000000		0.687500000000000	1	0.625000000000000	0.687500000000000		1	0.937500000000000	0.812500000000000	0.750000000000000		0.875000000000000	0.937500000000000	0.875000000000000	0.625000000000000		0.906250000000000	0.828125000000000	0.789583333333333	0.750000000000000		0.859375000000000	0.796875000000000	0.781250000000000	0.875000000000000		0.349583122253080	0.574840899852006	0.773981384551462	0.875288173096124		0.436818735860470	0.574903445522523	0.675762247655712	0.789069168715287		Model_atv_MRI = 3358.45;			1.14795402914155	1.33468635691188	1.50184817210588	1.40451303050221		0.000781564	0.00114967
1	1	0.937500000000000	0.812500000000000		0.937500000000000	1	0.812500000000000	0.875000000000000		0.812500000000000	0.937500000000000	0.875000000000000	0.687500000000000		1	0.937500000000000	0.875000000000000	0.562500000000000		0.937500000000000	0.921875000000000	0.935416666666667	0.906250000000000		0.875000000000000	0.812500000000000	0.765625000000000	0.828125000000000		0.393350461357841	0.617578626219711	0.729171070319353	0.804362104328448		0.515193030980981	0.708816948832464	0.897220279613237	0.877677948001747					1.08863123003958	1.58047169910249	1.66451115689622	1.61667083935022		0.000610302	0.000592481
0.750000000000000	1	1	0.812500000000000		0.812500000000000	1	0.937500000000000	0.750000000000000		1	1	0.750000000000000	0.750000000000000		0.937500000000000	0.875000000000000	0.687500000000000	0.625000000000000		0.890625000000000	0.921875000000000	0.875000000000000	0.875000000000000		0.828125000000000	0.843750000000000	0.859375000000000	0.843750000000000		0.362194498728059	0.568075122201663	0.625585020362451	0.664111383054660		0.403721938421086	0.615980467831378	0.747894808016326	0.756300439963752					0.963051513019328	1.49792813086283	1.45520332488629	1.45739768505839		0.000950396	0.00121573
0.933333333333333	1	0.750000000000000	0.687500000000000		0.812500000000000	0.937500000000000	0.750000000000000	0.500000000000000		0.937500000000000	1	0.937500000000000	0.812500000000000		0.875000000000000	1	0.812500000000000	0.750000000000000		0.842708333333333	0.901041666666667	0.778125000000000	0.750000000000000		0.875000000000000	0.828125000000000	0.796875000000000	0.781250000000000		0.511408558068752	0.826781301524079	0.991940166019617	0.937833336284712		0.573396410919031	0.710855553395049	0.721128679410867	0.783581708690690					1.22296745156513	1.60531684280960	1.60484716235716	1.46847753264291		0.00105031	0.000845726
1	0.875000000000000	0.750000000000000	0.750000000000000		0.875000000000000	0.812500000000000	0.812500000000000	0.437500000000000		0.937500000000000	0.500000000000000	0.875000000000000	0.937500000000000		0.812500000000000	0.375000000000000	0.625000000000000	0.562500000000000		0.843750000000000	0.625000000000000	0.796875000000000	0.734375000000000		0.921875000000000	0.890625000000000	0.812500000000000	0.859375000000000		0.461148431839092	0.820585319399243	0.935910673895023	0.925064417295403		0.481172949074846	0.698862278650779	0.786295156587585	0.810424094596442					1.17922281126149	1.45095997709100	1.64402197050056	1.43760251518781		0.000902743	0.00113157
1	1	0.937500000000000	0.937500000000000		0.750000000000000	1	0.812500000000000	0.750000000000000		0.625000000000000	0.437500000000000	0.812500000000000	0.200000000000000		0.375000000000000	0.625000000000000	0.375000000000000	0.375000000000000		0.968750000000000	0.921875000000000	0.906250000000000	0.828125000000000		0.812500000000000	0.687500000000000	0.538541666666667	0.593750000000000		0.327103331516241	0.708177202491243	0.804903062433027	0.892900881661376		0.540339214878827	0.668987275999598	0.776923373750037	0.730931663543913					0.986838421799806	1.59349768558610	1.52012856676241	1.57158365496210		0.00105364	0.000499724
1	1	0.937500000000000	0.687500000000000		0.937500000000000	1	0.937500000000000	0.625000000000000		0.866666666666667	1	0.800000000000000	0.562500000000000		0.750000000000000	1	0.812500000000000	0.500000000000000		0.906250000000000	0.859375000000000	0.906250000000000	0.875000000000000		0.518750000000000	0.589285714285714	0.546875000000000	0.437500000000000		0.531350529292922	0.763293306673404	0.694511966617483	0.719323252619233		0.656646699538896	0.799293851018092	0.821042750063953	0.814450669364533					1.40586533482617	1.53049311651443	1.55352637697592	1.45957032721629		0.000725596	0.000958978
0.875000000000000	1	0.812500000000000	0.750000000000000		0.875000000000000	1	0.812500000000000	0.625000000000000		0.937500000000000	1	0.866666666666667	0.937500000000000		0.875000000000000	1	0.812500000000000	0.750000000000000		0.859375000000000	0.859375000000000	0.858333333333333	0.828125000000000		0.807291666666667	0.791666666666667	0.750000000000000	0.765625000000000		0.438559990807562	0.720942766240910	0.898601575911584	0.884187491832563		0.558730116922789	0.877927292556421	1.06213300541106	1.05782236710564					1.11379691851300	1.45458904661573	1.57185995612108	1.59539246289619		0.00120995	0.000777387
0.937500000000000	0.500000000000000	0.812500000000000	0.750000000000000		0.812500000000000	0.375000000000000	0.750000000000000	0.687500000000000		1	0.625000000000000	0.875000000000000	0.687500000000000		0.937500000000000	0.625000000000000	0.437500000000000	0.750000000000000		0.750000000000000	0.687500000000000	0.761458333333333	0.656250000000000		0.935416666666667	0.890625000000000	0.859375000000000	0.859375000000000		0.613849997429384	0.813342626500685	0.929402812318244	1.06254649106518		0.473158443803186	0.747472820178700	0.808632464463699	0.874513167701025					1.34160491742980	1.40174303250152	1.50437727501531	1.57147358444179		-0.00028475	-0.000412318
0.625000000000000	0.500000000000000	0.750000000000000	0.562500000000000		0.538461538461538	0.812500000000000	0.375000000000000	0.375000000000000		0.812500000000000	0.437500000000000	0.812500000000000	0.937500000000000		0.875000000000000	0.437500000000000	0.812500000000000	0.687500000000000		0.609375000000000	0.625000000000000	0.500000000000000	0.525240384615385		0.906250000000000	0.843750000000000	0.796875000000000	0.828125000000000		0.629424915453001	0.984552277876446	1.02414703555587	0.969090649245118		0.401278068840156	0.523084243140829	0.579834149071303	0.608353192116056					1.26168986784064	1.48353665422445	1.58608718492111	1.45190215535879		0.001283	0.00117203
1	1	1	0.687500000000000		0.750000000000000	0.937500000000000	0.875000000000000	0.625000000000000		1	1	1	0.875000000000000		0.750000000000000	0.937500000000000	0.750000000000000	0.625000000000000		0.921875000000000	0.888541666666667	0.728125000000000	0.796875000000000		0.796875000000000	0.781250000000000	0.734375000000000	0.687500000000000		0.502095632317833	0.923628340998675	1.11545785974840	1.06645056292064		0.443740652845008	0.662207356252111	0.785415164399637	0.732529702014290					1.36132116771869	1.87518112268600	1.81769156571390	1.73774010379057		0.00104523	0.000835012
1	1	0.937500000000000	1		0.875000000000000	0.937500000000000	0.937500000000000	0.875000000000000		1	0.937500000000000	0.750000000000000	0.562500000000000		0.937500000000000	0.875000000000000	0.812500000000000	0.687500000000000		0.984375000000000	0.952083333333333	0.859375000000000	0.906250000000000		0.750000000000000	0.734375000000000	0.687500000000000	0.703125000000000		0.420484095326287	0.691324766924026	0.868621667818388	0.996506736639162		0.354123048209658	0.535897091322113	0.745336861072246	0.750689941403834					1.20490388589368	1.62540653744097	1.67031766549892	1.71494390555951		0.000402218	0.000289795
0.937500000000000	0.812500000000000	0.812500000000000	0.812500000000000		0.937500000000000	1	0.687500000000000	0.625000000000000		0.937500000000000	0.750000000000000	0.875000000000000	0.562500000000000		0.687500000000000	0.812500000000000	0.687500000000000	0.437500000000000		0.843750000000000	0.734375000000000	0.859375000000000	0.812500000000000		0.968750000000000	0.859375000000000	0.796875000000000	0.765625000000000		0.371310478002329	0.618790850099686	0.843693889513361	0.894611333949797		0.356206098969778	0.585482971003785	0.735602707327416	0.777665211797739					0.688677832282503	1.41392752595737	1.52836237436270	1.62566466434220		0.000860236	0.00125204
0.875000000000000	0.375000000000000	0.937500000000000	0.812500000000000		0.812500000000000	0.375000000000000	0.625000000000000	0.750000000000000		1	0.750000000000000	0.875000000000000	1		0.687500000000000	0.312500000000000	0.812500000000000	0.812500000000000		0.750000000000000	0.796875000000000	0.781250000000000	0.640625000000000		0.812500000000000	0.843750000000000	0.765625000000000	0.828125000000000		0.284221836791517	0.543253518969664	0.749134932156267	0.775768797054752		0.551804392106305	0.757535015110534	0.988065150385864	0.975451629423787					0.583233798650040	1.32013438944278	1.44795904636654	1.42638178168228		0.000952051	0.000240507
1	0.750000000000000	1	0.750000000000000		0.500000000000000	0.625000000000000	0.625000000000000	0.812500000000000		1	0.937500000000000	1	0.625000000000000		0.687500000000000	1	0.875000000000000	0.750000000000000		0.875000000000000	0.871875000000000	0.750000000000000	0.640625000000000		0.781250000000000	0.728125000000000	0.796875000000000	0.656250000000000		0.345780408734967	0.603538699225950	0.811017993449070	0.781377839928922		0.728955510599349	1.06319270476303	1.24142341378752	1.22921334916310					0.890576403143563	1.38424494709201	1.45718055511540	1.24550068917322		0.000802536	0.00103683
0.812500000000000	0.750000000000000	0.875000000000000	0.812500000000000		0.875000000000000	0.562500000000000	0.625000000000000	0.687500000000000		0.937500000000000	0.625000000000000	0.875000000000000	0.500000000000000		0.833333333333333	0.416666666666667	0.500000000000000	0.416666666666667		0.812500000000000	0.781250000000000	0.718750000000000	0.687500000000000		0.906250000000000	0.671875000000000	0.718750000000000	0.656250000000000		0.283830369701946	0.503586903715927	0.649480321929104	0.636054382814791		0.336873554989893	0.362534675855613	0.465641919049062	0.468051844457136					0.677828198734767	1.19396542551085	1.40554361292374	1.36288069702608		0.0010703	0.00112169
1	0.937500000000000	0.875000000000000	0.625000000000000		0.875000000000000	0.937500000000000	0.750000000000000	0.666666666666667		0.812500000000000	0.937500000000000	0.687500000000000	0.687500000000000		0.687500000000000	0.937500000000000	0.812500000000000	0.500000000000000		0.859375000000000	0.828553921568628	0.760416666666667	0.807291666666667		0.890625000000000	0.843750000000000	0.843750000000000	0.828125000000000		0.287766817195120	0.618188413071721	0.803264314426087	0.855523688757216		0.357413759144265	0.495945527719869	0.599024109110360	0.635041289553783					0.774544433089972	1.44621181131891	1.55778358150163	1.56819831808145		0.0010346	0.000506866
0.812500000000000	1	0.875000000000000	0.625000000000000		0.875000000000000	1	0.785714285714286	0.666666666666667		1	1	0.875000000000000	0.750000000000000		0.937500000000000	0.875000000000000	0.500000000000000	0.562500000000000		0.828125000000000	0.810416666666667	0.739583333333333	0.831845238095238		0.734375000000000	0.534819347319347	0.468750000000000	0.541666666666667		0.684663326525879	1.05995637478600	1.25475647641542	1.26408715226444		0.368541357225240	0.467997909734095	0.555315578670388	0.561697090075541					1.54773210179076	1.72450236053531	1.80951216186668	1.88320500574455		0.000787789	0.00061215
0.937500000000000	0.875000000000000	0.812500000000000	0.750000000000000		0.666666666666667	0.750000000000000	0.500000000000000	0.500000000000000		0.937500000000000	1	0.812500000000000	0.875000000000000		0.937500000000000	1	0.812500000000000	0.937500000000000		0.843750000000000	0.791666666666667	0.580544455544455	0.604166666666667		0.781250000000000	0.765625000000000	0.796875000000000	0.734375000000000		0.279542424378178	0.344961863534536	0.438698570500037	0.423728038932495		0.435718847373664	0.588998933486437	0.631268943550367	0.648090416762898					0.745746281239211	0.954885922303205	1.01395024747657	0.987979747734077		-8.58192e-05	0.000418959
0.937500000000000	1	1	0.812500000000000		0.875000000000000	1	0.937500000000000	0.750000000000000		1	0.812500000000000	0.562500000000000	0.733333333333333		1	0.687500000000000	0.400000000000000	0.562500000000000		0.937500000000000	0.843750000000000	0.890625000000000	0.890625000000000		0.906250000000000	0.781250000000000	0.841666666666667	0.718750000000000		0.351625155176635	0.572870546315698	0.698709216393127	0.738925777954819		0.359887916235948	0.542430366637746	0.647010158679223	0.699149775523438					0.922990745731531	1.29050807189615	1.47134824442357	1.49614595207598		0.000917673	0.000693465
1	0.812500000000000	1	0.625000000000000		0.562500000000000	0.562500000000000	0.687500000000000	0.437500000000000		0.937500000000000	1	0.687500000000000	0.937500000000000		1	0.937500000000000	0.937500000000000	0.750000000000000		0.859375000000000	0.750000000000000	0.671875000000000	0.562500000000000		0.906250000000000	0.906250000000000	0.859375000000000	0.921875000000000		0.324490057548474	0.477406030485781	0.591299319676637	0.584811210117664		0.415282742158411	0.799944483792501	0.916627096583056	0.917964967923695					0.715799246906701	1.14185789454215	1.13308770995996	1.08740116588336		0.000918828	0.000969783
0.937500000000000	1	0.812500000000000	0.687500000000000		0.812500000000000	1	0.750000000000000	0.333333333333333		1	1	0.875000000000000	0.812500000000000		0.875000000000000	1	0.937500000000000	0.687500000000000		0.859375000000000	0.734375000000000	0.812500000000000	0.723958333333333		0.777083333333333	0.746875000000000	0.714583333333333	0.662500000000000		0.375686425850745	0.553918040800909	0.670686031269270	0.696254227305872		0.517110041757860	0.738543239136334	0.876665633232733	0.905164072625894					0.948856160212402	1.20934122568370	1.45387578468728	1.24590218093065		0.00111725	0.00124513
1	1	0.875000000000000	0.875000000000000		0.875000000000000	1	0.812500000000000	0.750000000000000		1	1	1	0.812500000000000		1	0.875000000000000	0.937500000000000	0.750000000000000		0.937500000000000	0.937500000000000	0.859375000000000	0.859375000000000		0.890625000000000	0.875000000000000	0.873958333333333	0.906250000000000		0.328109519464874	0.535108705281687	0.688888113564190	0.750621640787244		0.450818638747478	0.624054527991177	0.696277562471948	0.723875149539879					0.805186350724053	1.51050080526915	1.37229892355033	1.53583395839556		0.000756725	0.000351973
0.875000000000000	1	0.875000000000000	0.937500000000000		0.937500000000000	1	0.875000000000000	0.625000000000000		1	1	0.625000000000000	1		0.937500000000000	1	0.625000000000000	1		0.921875000000000	0.921875000000000	0.968750000000000	0.859375000000000		0.921875000000000	0.937500000000000	0.906250000000000	0.875000000000000		0.341634250571587	0.619436302006761	0.783707944750859	0.855105953371094		0.325764428434013	0.407885156792418	0.477728426978956	0.566601654967144					0.889758224349447	1.56147690612132	1.71949300715733	1.54991445487960		0.00104103	0.00116082
0.937500000000000	0.875000000000000	0.687500000000000	0.875000000000000		0.687500000000000	0.750000000000000	0.750000000000000	0.437500000000000		0.937500000000000	1	0.875000000000000	0.562500000000000		1	0.687500000000000	0.500000000000000	0.562500000000000		0.843750000000000	0.734375000000000	0.791666666666667	0.656250000000000		0.953125000000000	0.875000000000000	0.859375000000000	0.890625000000000		0.454182315049820	0.742590744092922	0.881960750464714	0.890318913597184		0.329672576387111	0.632164292137986	0.852670400442548	0.927557609796168					0.854560016858077	1.35815554678597	1.55482901815820	1.33036345141526		0.00182569	0.00120104
0.937500000000000	1	0.875000000000000	0.937500000000000		0.875000000000000	1	0.875000000000000	0.800000000000000		1	1	0.812500000000000	0.875000000000000		1	0.937500000000000	0.812500000000000	0.875000000000000		0.937500000000000	0.906250000000000	0.890625000000000	0.887500000000000		0.906250000000000	0.921875000000000	0.937500000000000	0.890625000000000		0.349618734727414	0.661257132851574	0.736972427698788	0.779558287140276		0.419678458894850	0.664500040130861	0.783821572448233	0.829013187257715					0.981186048431470	1.56389397068869	1.60765873657472	1.47201576206866		0.000954938	0.00130612
1	1	0.937500000000000	0.875000000000000		0.937500000000000	0.875000000000000	1	0.687500000000000		1	0.600000000000000	0.625000000000000	0.875000000000000		0.866666666666667	0.333333333333333	0.714285714285714	0.733333333333333		0.953125000000000	0.890625000000000	0.935416666666667	0.875000000000000		0.843750000000000	0.750000000000000	0.750000000000000	0.687500000000000		0.302620913954002	0.445223923545314	0.616435035704171	0.812942516374847		0.457637213601856	0.553805765751463	0.609029258042369	0.626682831279027					0.740679275214254	1.23157991674307	1.68364643020012	1.74612594298184		0.00147058	0.00136484
1	1	0.875000000000000	0.812500000000000		0.750000000000000	0.937500000000000	0.812500000000000	0.625000000000000		1	1	1	0.812500000000000		0.812500000000000	1	0.812500000000000	0.625000000000000		0.921875000000000	0.875000000000000	0.859375000000000	0.781250000000000		0.921875000000000	0.937500000000000	0.859375000000000	0.906250000000000		0.302254923095575	0.608428016268249	0.848906246090223	0.890840713245098		0.376967310608961	0.556815717830432	0.690052494911924	0.704549958949428					0.766696442661123	1.41768418194080	1.67271505917846	1.62403787582133		0.000344429	0.000725965
1	1	0.937500000000000	0.937500000000000		1	1	0.875000000000000	0.800000000000000		1	0.733333333333333	0.750000000000000	0.800000000000000		1	0.600000000000000	0.800000000000000	0.562500000000000		0.968750000000000	0.953125000000000	0.968750000000000	0.918750000000000		0.775000000000000	0.828125000000000	0.756250000000000	0.661904761904762		0.381456790935772	0.681646237003406	0.804932609013122	0.840378415985470		0.407096645182719	0.424183934998382	0.509995286616231	0.642696127406452					1.16907779457956	1.63209826800043	1.83098605528239	1.59048338346236		0.000810222	0.000671917
1	1	0.875000000000000	0.600000000000000		0.687500000000000	1	0.562500000000000	0.562500000000000		0.875000000000000	1	0.812500000000000	0.687500000000000		0.812500000000000	1	0.687500000000000	0.625000000000000		0.868750000000000	0.828125000000000	0.765625000000000	0.703125000000000		0.953125000000000	0.890625000000000	0.765625000000000	0.812500000000000		0.300003608954285	0.446214302625322	0.621967996751209	0.618415052902492		0.339518035861602	0.477044697593101	0.615974991696930	0.642438399259390					0.624817945916947	1.17491629522036	1.31544052953820	1.22778908261231		0.000911682	0.000343369
1	1	1	0.875000000000000		0.875000000000000	1	0.812500000000000	0.687500000000000		0.937500000000000	0.875000000000000	0.687500000000000	0.687500000000000		0.937500000000000	0.800000000000000	0.375000000000000	0.562500000000000		0.968750000000000	0.968750000000000	0.875000000000000	0.843750000000000		0.820833333333333	0.772321428571429	0.726041666666667	0.740625000000000		0.338421262372322	0.576481929851298	0.704205508730865	0.740024998006447		0.447847093642395	0.612674682779925	0.776873948933826	0.847048979320334					1.02414080292712	1.62733778812491	1.47765595048795	1.38160424918653		0.0005758	0.000790505
1	0.750000000000000	0.812500000000000	1		0.750000000000000	0.562500000000000	0.875000000000000	0.687500000000000		1	1	1	0.812500000000000		0.937500000000000	1	0.812500000000000	0.625000000000000		0.890625000000000	0.827083333333333	0.734375000000000	0.718750000000000		0.843750000000000	0.718750000000000	0.812500000000000	0.781250000000000		0.324546508488766	0.405403312859562	0.569218295700011	0.615303445861628		0.400696805455482	0.612616618255970	0.686879099128191	0.672926733556778					0.964153605046713	1.15442950741755	1.25552603088944	1.22857083512241		0.00100269	0.000883932
1	1	0.937500000000000	0.687500000000000		0.875000000000000	0.750000000000000	0.750000000000000	0.500000000000000												0.906250000000000	0.843750000000000	0.859375000000000	0.718750000000000		0.796875000000000	0.765625000000000	0.750000000000000	0.668750000000000		0.330373872915857	0.475162473586011	0.567375617526864	0.600129656270156		0.404385480394922	0.594871481377140	0.675043682977730	0.676965149924172					0.793765710066290	1.14510841218093	1.28104915358767	1.19745833909570		0.00152346	0.00138753
0.937500000000000	0.500000000000000	0.937500000000000	0.687500000000000		0.875000000000000	0.562500000000000	0.875000000000000	0.625000000000000												0.765625000000000	0.828125000000000	0.763541666666667	0.734375000000000		0.953125000000000	0.843750000000000	0.843750000000000	0.843750000000000		0.303342558720942	0.572428666735505	0.730339429814194	0.812662002663274		0.488849272763218	0.658650622948699	0.728140287492352	0.786275574504998					0.935934645520518	1.54538289202312	1.43121292852882	1.51955092031758		0.000483272	0.00017765
1	1	0.937500000000000	0.812500000000000		0.812500000000000	1	0.812500000000000	0.625000000000000												0.937500000000000	0.937500000000000	0.859375000000000	0.812500000000000							0.325993192014266	0.615934476273651	0.650191372318204	0.722813100896019										0.777976882570051	1.39376711400487	1.36845844456669	1.31985463976326		0.000486597	0.000739305
1	0.500000000000000	0.937500000000000	0.750000000000000		0.812500000000000	0.625000000000000	0.812500000000000	0.625000000000000												0.796875000000000	0.687500000000000	0.690625000000000	0.718750000000000							0.373778575924462	0.671858789653470	0.736152622431291	0.704076543179099										0.903421711311153	1.21029995264649	1.22816876938183	1.14416554765184		0.00140089	0.000415071
0.875000000000000	1	1	0.687500000000000		0.937500000000000	1	0.562500000000000	0.687500000000000												0.890625000000000	0.812500000000000	0.734375000000000	0.796875000000000							0.521495544429172	0.686541662059540	0.849106599186939	0.833238987198570										1.23972630387260	1.17301714460673	1.36752394942471	1.35869207437840		0.00165255	0.00150289
[truncated: 36 more columns]

## Sheet: Figure S2
Figure S2a: Beta										Figure S2a: Inset: Beta slopes					Figure S2g Slope					Figure S2g Threshold					Figure S2f Slope					Figure S2f Threshold
L1 Mean	L1 Within SEM	L2 Mean	L2 Within SEM	L3 Mean	L3 Within SEM	L4 Mean	L4 Within SEM	Time		L1	L2	L3	L4		Color	Direction	Size	Luminance		Color	Direction	Size	Luminance		Color	Direction	Size	Luminance		Color	Direction	Size	Luminance
9.04806e-08	1.62e-07	-9.71095e-09	9.26147e-08	-2.51376e-07	1.20212e-07	-2.73887e-08	1.2456e-07	-1000		-1.31285e-07	-1.95964e-08	3.07648e-07	9.52386e-08		1.79863e-06	1.98334e-06	1.49134e-06	-2.41291e-06		2.22815e-06	0.000413464	0.000118529	-0.000221556		8.02142e-07	-2.32905e-06	-3.51292e-06	2.05779e-06		0.000305571	-0.000135091	0.000177362	0.000768095
6.31292e-08	1.68524e-07	-3.02252e-08	9.56345e-08	-3.42967e-07	1.26392e-07	-1.66402e-07	1.17577e-07	-950		-3.47979e-08	-2.43207e-08	-6.2799e-08	-6.68336e-08		-1.99291e-06	-1.93761e-06	-2.75789e-06	-2.96972e-06		4.47706e-05	-3.22489e-05	-0.00014187	-4.14368e-05		5.39914e-06	1.19166e-05	5.67308e-06	5.13642e-06		0.00131119	0.00160371	0.00122178	0.0014088
8.33078e-08	1.9766e-07	-3.63519e-08	1.01803e-07	-3.40745e-07	1.40992e-07	-2.96727e-07	1.19128e-07	-900		-2.06337e-07	-2.80194e-07	-1.8514e-07	2.30588e-07		7.14084e-07	-7.71198e-07	6.29614e-07	-9.78697e-07		6.4018e-05	4.73686e-05	9.42933e-05	-0.000106423		1.31017e-06	3.84815e-06	-4.7989e-07	2.39791e-06		-0.000233	0.000169808	0.000123352	0.000201962
1.26349e-07	2.13495e-07	-1.23756e-07	1.0849e-07	-3.01182e-07	1.47852e-07	-4.60997e-07	1.35148e-07	-850		-2.68462e-07	4.91912e-08	1.07308e-08	-2.22036e-07		-4.48426e-06	-5.37654e-07	-2.46964e-06	-1.48495e-06		-5.42422e-05	0.000165902	-0.000357169	-8.08611e-05		3.58309e-06	5.89839e-07	6.7318e-06	2.33569e-06		0.000515268	-0.000214485	0.00116506	0.000722486
8.42707e-08	1.8732e-07	-2.34688e-07	1.23739e-07	-3.31835e-07	1.45335e-07	-6.29614e-07	1.57299e-07	-800		-6.31011e-08	-3.0147e-08	-3.40525e-08	9.12718e-08		8.27762e-07	-5.60063e-07	-1.36419e-06	9.26492e-07		9.97146e-05	0.000112232	-2.10164e-05	-0.000224435		-7.28736e-06	3.71829e-06	-1.44911e-06	-1.01675e-07		0.00067687	0.00078548	0.000649608	0.00101251
7.76088e-08	1.67585e-07	-3.10876e-07	1.36489e-07	-4.31924e-07	1.45168e-07	-7.34316e-07	1.75081e-07	-750		-3.18895e-07	-5.24308e-07	-2.74726e-07	-6.95408e-07		-6.56743e-07	3.14898e-06	1.03358e-06	2.96089e-06		0.000331259	0.0003997	0.00020359	0.000246092		2.56205e-06	-4.15862e-06	5.56479e-06	-1.20318e-06		-0.000496289	0.000111987	0.00010797	-6.10097e-05
1.32526e-07	1.70127e-07	-3.96648e-07	1.50212e-07	-5.6397e-07	1.56145e-07	-8.19257e-07	1.86545e-07	-700		6.02778e-09	4.48824e-08	5.38684e-08	3.27013e-08		-2.16594e-06	-3.44137e-06	-1.55331e-06	-6.2103e-07		-4.31863e-05	-0.00018243	-0.000127422	-0.00020044		4.76277e-06	1.47169e-05	2.37157e-06	5.77985e-06		0.000878066	0.0019741	0.00106024	0.00139949
5.15181e-08	1.52169e-07	-4.89225e-07	1.59312e-07	-6.65788e-07	1.61259e-07	-9.38261e-07	1.90006e-07	-650		2.19024e-07	5.67134e-08	-2.41872e-08	1.30474e-07		-2.8396e-06	-4.74337e-07	-3.73832e-06	6.59269e-08		0.00030121	-2.94106e-05	0.000189209	0.000234881		1.09337e-05	3.17744e-06	8.90921e-06	6.11152e-06		0.000535377	0.000987126	0.00100079	0.00100015
-5.96803e-08	1.47934e-07	-5.64526e-07	1.58341e-07	-7.21618e-07	1.80396e-07	-1.05313e-06	1.86817e-07	-600		-1.63889e-07	2.80494e-07	7.99813e-08	-3.54611e-08		-1.18817e-06	-1.55306e-06	-1.45411e-06	9.22501e-07		-5.01066e-05	1.07468e-06	3.31045e-05	-3.3228e-05		1.78496e-06	7.09609e-06	3.02309e-06	-1.41013e-06		0.000838655	0.0010382	0.00045954	0.00079346
-1.33387e-07	1.65699e-07	-6.66469e-07	1.58765e-07	-7.73779e-07	2.0482e-07	-1.11306e-06	1.79495e-07	-550		1.27134e-07	-2.32864e-07	-1.67601e-07	-4.89059e-07		1.41696e-06	-2.96419e-06	3.24248e-06	-1.004e-06		4.96549e-05	1.39903e-05	0.00043058	0.00014241		-4.49601e-06	-2.94516e-06	-4.27474e-06	2.82335e-06		-0.000217642	0.000518348	-0.000452207	-0.000189954
-2.18303e-07	1.82746e-07	-7.27164e-07	1.41991e-07	-8.93371e-07	2.01037e-07	-1.17007e-06	1.87183e-07	-500		-6.8356e-08	-2.14552e-07	-5.84206e-08	-1.4243e-07		-2.45012e-06	-9.45042e-07	-5.95258e-07	-2.25635e-06		-9.86369e-05	4.46248e-05	-1.7647e-05	-8.85097e-05		6.26588e-06	8.8371e-06	-2.47155e-06	6.21877e-06		0.000739977	0.000764707	0.000581	0.00108515
-2.63193e-07	1.96005e-07	-7.07949e-07	1.28687e-07	-1.03918e-06	1.85222e-07	-1.28039e-06	1.98992e-07	-450		2.6512e-08	-9.84758e-08	9.6317e-08	4.02112e-08		-3.69274e-06	-7.60943e-07	-1.28922e-06	-4.95916e-06		0.000181312	0.000181788	-0.000282974	-0.000181472		1.0234e-05	2.32018e-06	3.31398e-06	1.94112e-05		9.17411e-05	0.000836806	0.000547042	0.000749989
-3.65946e-07	2.03395e-07	-7.55591e-07	1.26599e-07	-1.18249e-06	1.8177e-07	-1.39187e-06	1.99769e-07	-400		9.28493e-08	-1.38176e-08	-3.03954e-07	-4.54591e-08		-2.12012e-06	-5.22088e-07	-5.06661e-06	-1.0796e-06		0.000217902	0.000273052	0.000131906	-4.8861e-05		1.00733e-05	4.54167e-06	8.77936e-06	7.6584e-06		0.000341967	0.00150986	0.000757273	0.00122017
-5.02297e-07	1.93555e-07	-8.98449e-07	1.20911e-07	-1.33587e-06	1.81353e-07	-1.508e-06	1.91341e-07	-350		-6.34675e-07	-4.43346e-09	-1.52521e-07	-1.15228e-07		-2.67682e-06	6.98038e-07	-3.22582e-06	-7.99613e-06		-9.97149e-05	-4.00756e-05	9.75391e-05	-8.63312e-05		7.46526e-06	-1.21688e-06	-2.4773e-06	1.39467e-05		0.00129343	0.000825063	0.000434899	0.00153359
-6.92815e-07	1.78217e-07	-1.05162e-06	1.27807e-07	-1.50389e-06	1.68245e-07	-1.64257e-06	1.84107e-07	-300		9.22591e-08	1.62238e-07	-9.55159e-08	9.93347e-09		-6.19946e-06	-5.05675e-06	-1.06025e-06	-9.70191e-07		0.000246913	1.37952e-05	0.000295719	2.01185e-06		1.75304e-05	9.43229e-06	2.39578e-06	7.11728e-06		0.00075822	0.00150423	0.000469986	0.000984309
-8.46208e-07	1.82055e-07	-1.18666e-06	1.52683e-07	-1.62518e-06	1.59758e-07	-1.79904e-06	1.84536e-07	-250		6.81687e-08	-8.69836e-08	2.27628e-07	1.24618e-09		-3.69535e-06	-5.10912e-06	-3.83538e-06	-3.3859e-06		-0.000108422	-0.000392281	-0.000183617	-0.000253516		1.10946e-05	1.26349e-05	1.11631e-05	9.38816e-06		0.000795393	0.00132406	0.0010189	0.00105354
-9.30629e-07	1.85919e-07	-1.33699e-06	1.60836e-07	-1.69814e-06	1.53953e-07	-1.96026e-06	1.78675e-07	-200		-1.89429e-08	7.58973e-07	-1.69679e-07	3.7765e-08		-1.59183e-06	9.25235e-08	-1.23265e-06	1.35922e-06		0.000346672	5.67658e-05	-4.83053e-05	0.000452726		8.26193e-06	-8.06916e-07	-6.78531e-08	-1.14936e-06		0.000926743	0.000805147	0.00119443	-2.42042e-06
-1.12103e-06	1.8971e-07	-1.52871e-06	1.57225e-07	-1.78432e-06	1.4899e-07	-2.08987e-06	1.65889e-07	-150		-2.78496e-07	2.6733e-08	3.05867e-08	1.38284e-07		-3.32391e-07	-2.58156e-06	1.28541e-06	-1.33169e-08		-0.000133368	-0.000313068	9.44682e-05	5.14525e-05		6.26191e-06	1.60244e-05	-9.18201e-06	4.7334e-06		0.0012896	0.0016722	0.000219706	0.00131376
-1.37484e-06	1.84596e-07	-1.68644e-06	1.52615e-07	-1.87246e-06	1.50346e-07	-2.16309e-06	1.57564e-07	-100		-8.64806e-07	-7.40402e-07	-6.4997e-08	1.11568e-07		-2.13694e-07	3.33653e-06	3.60307e-06	-5.66139e-07		0.000218069	0.000103791	6.31012e-05	0.000446418		-1.0365e-06	1.41343e-06	-1.01889e-05	2.49718e-06		-2.57689e-05	-0.00019302	-0.000174923	-0.0012804
-1.62483e-06	1.80035e-07	-1.76272e-06	1.45726e-07	-1.92302e-06	1.57266e-07	-2.17631e-06	1.57841e-07	-50		-2.18451e-07	5.12836e-08	1.74051e-07	-5.39466e-08		-3.97799e-06	1.5914e-07	-2.83715e-07	-9.74763e-07		-0.000416086	3.30997e-05	5.27764e-05	8.5045e-05		5.72812e-06	3.70282e-07	8.26124e-07	5.49916e-06		0.00187579	0.00129954	0.00121849	0.000560165
-1.78607e-06	1.88926e-07	-1.69032e-06	1.45408e-07	-1.88707e-06	1.67308e-07	-2.08912e-06	1.6247e-07	0		1.04556e-07	1.1234e-08	-1.33567e-07	9.59692e-08		-1.88777e-06	-2.76317e-06	-3.02232e-06	-2.30518e-06		-0.00016285	0.000194716	-0.000164714	-0.000259784		5.82298e-06	7.01084e-06	4.14305e-06	4.47018e-06		0.001188	0.000677169	0.00115088	0.00115105
-1.91245e-06	2.02188e-07	-1.54496e-06	1.54102e-07	-1.74259e-06	1.70347e-07	-1.89913e-06	1.65478e-07	50		4.71889e-08	1.90978e-07	3.77351e-07	3.19439e-07		-4.10955e-06	-2.19101e-06	-2.03834e-06	-1.71827e-06		-0.000171661	0.000163375	-0.000233673	-5.39727e-05		4.66548e-06	1.01055e-05	6.14928e-06	3.14608e-06		0.000512402	0.000339557	0.000614155	0.000105599
-2.0331e-06	2.13837e-07	-1.39012e-06	1.59933e-07	-1.52317e-06	1.65211e-07	-1.63394e-06	1.62542e-07	100		-1.4079e-06	-3.58207e-07	-9.21464e-07	-4.9771e-08		-3.09359e-06	-1.42863e-06	-1.37193e-06	-6.09138e-06		-0.000158543	3.83182e-05	0.000132458	-2.22399e-06		1.07935e-05	9.79865e-06	9.26594e-06	1.22331e-05		0.00102312	0.00100651	0.000655595	0.000748391
-2.06471e-06	2.18442e-07	-1.13269e-06	1.68556e-07	-1.24526e-06	1.59294e-07	-1.35168e-06	1.64578e-07	150		-1.08337e-07	-1.1211e-07	2.44567e-07	-5.35984e-08		-1.13826e-06	-3.18932e-06	3.71866e-07	-1.6253e-06		-8.21762e-05	-0.0005054	5.74617e-05	-0.000105075		2.31179e-06	1.27366e-05	1.81268e-06	4.12207e-06		0.000656486	0.00169823	0.000581082	0.000873658
-1.99716e-06	2.20133e-07	-9.01992e-07	1.8047e-07	-1.0025e-06	1.51959e-07	-1.14178e-06	1.74109e-07	200		-5.92694e-07	3.23099e-08	-4.02336e-08	-1.32694e-07		-2.22403e-06	-1.89614e-06	-3.0033e-06	-5.66104e-07		-0.000141943	5.85698e-05	-0.000114515	0.000156899		8.82395e-06	4.78009e-06	2.54449e-06	-5.78514e-07		0.00115763	0.000916891	0.000778522	0.000365273
										3.17416e-07	-5.60622e-07	-4.03535e-07	-3.34406e-07		1.77134e-06	-7.41379e-07	-1.6748e-06	-4.90894e-07		0.000267247	6.08084e-05	-2.14932e-05	0.000188772		-4.15021e-07	9.02936e-06	-1.32613e-06	8.63837e-06		0.000306489	0.0015369	0.00137645	0.00106195
										-3.49565e-07	-5.93068e-08	-2.71659e-08	-6.84585e-08		-2.5215e-06	-4.73632e-06	-4.02401e-06	-1.76154e-06		-0.00019244	-0.00019396	-0.000515964	-6.64662e-05		6.34797e-06	1.06706e-05	7.07944e-06	6.22953e-06		0.0010379	0.000826083	0.00146662	0.000802145
										-3.08147e-07	-3.4224e-07	-2.18119e-07	4.90191e-07		-1.48866e-06	-2.86451e-06	1.08149e-06	-1.63319e-06		-0.000317468	-0.000256059	0.000104717	-0.000334598		1.1231e-06	1.30554e-05	1.40679e-06	8.95348e-06		0.00100867	0.00092685	0.000411873	0.000854073
										-4.54667e-07	-2.25488e-07	6.87723e-07	-3.79234e-07		4.21223e-06	-1.31044e-06	8.18872e-06	2.94951e-06		0.000209272	4.39372e-05	0.000263272	0.00104234		-8.19555e-06	1.43455e-05	-9.97356e-06	-7.3837e-06		-0.000591174	0.0013014	0.000238249	-0.00239742
										-3.76764e-07	-2.13432e-07	-4.11912e-07	-2.46492e-07		-4.32237e-06	1.14452e-07	-2.60906e-06	-2.79345e-06		0.000147847	-7.57827e-06	5.31159e-05	-0.000176673		1.02994e-05	1.06259e-05	1.31936e-05	9.70271e-06		0.000410684	0.00144196	0.000844341	0.00105735
										-6.07828e-08	-2.45652e-07	-1.82185e-07	-2.3702e-07		-3.4012e-06	-4.63304e-06	-3.56876e-06	-2.6214e-06		-8.03575e-06	0.000326561	9.66897e-05	-2.21372e-05		9.50555e-06	1.45274e-05	8.3539e-06	1.34857e-05		0.0010947	0.000705001	0.000819019	0.00112344
										-3.2692e-07	-1.52931e-07	-3.67719e-07	-6.38284e-08		-2.23497e-06	-5.65743e-06	-3.82077e-06	-2.84684e-06		-0.000170905	0.000346984	-0.000108566	8.39037e-05		6.6927e-06	1.20059e-05	1.25204e-05	1.26e-05		0.00160989	0.00052469	0.00120909	0.00111039
										-1.4484e-07	-2.00463e-08	-9.28541e-08	-4.34455e-08		-8.804e-06	-1.22698e-06	-4.35094e-06	-1.51948e-06		-0.00029511	0.000158679	-0.000160869	-2.69482e-05		2.56782e-05	1.56861e-05	9.83352e-06	1.4982e-05		0.000914195	0.000606008	0.00082154	0.000682429
										-3.2517e-07	-3.37815e-08	-1.96954e-07	2.26919e-07		-4.72507e-06	-5.50396e-06	-8.1944e-07	-1.12157e-05		-0.000486734	-1.56098e-05	-9.42727e-05	-9.66098e-05		1.34348e-05	1.54833e-05	3.19205e-06	1.68926e-05		0.00151073	0.000922586	0.000811077	0.000853428
										-1.4602e-06	1.77667e-09	9.00585e-08	5.49892e-07		-3.89713e-06	-6.71876e-06	-5.05569e-06	-5.37676e-06		-0.000216914	-0.000136258	-5.53094e-05	-0.000448376		1.50065e-05	2.00887e-05	1.5189e-05	1.71744e-05		0.00221386	0.0017266	0.00082673	0.00251545
										-7.83525e-07	3.82965e-07	3.04976e-07	-2.09278e-07		4.87155e-07	-1.11062e-06	-5.03501e-06	2.47961e-06		9.53436e-05	0.000413031	-0.000146405	0.00040169		1.879e-06	1.68301e-05	1.49171e-05	-5.62233e-06		0.000183909	0.00119333	0.00200067	0.000314672
										-2.24063e-07	-3.122e-07	-1.03857e-07	2.95757e-07		-7.37494e-06	-7.72836e-06	-7.65794e-06	-5.93542e-06		-0.000323302	2.86689e-05	-0.00028599	-4.48604e-05		2.09544e-05	2.53318e-05	1.91041e-05	2.73824e-05		0.00148529	0.0014757	0.00131848	0.00161137
										6.77019e-08	6.0852e-08	1.31612e-07	6.25936e-08		-5.85784e-07	-5.90538e-06	-5.07699e-06	-4.63708e-06		0.000164947	0.000473014	0.000103849	0.000178711		4.53588e-06	2.10989e-05	1.37501e-05	1.37257e-05		0.000309229	0.000390323	0.000408397	0.000250565
										-1.40129e-06	-8.62528e-07	-3.54785e-07	-6.16696e-07		-1.28709e-06	-3.85075e-06	-3.44542e-06	-2.84209e-06		8.07811e-05	-6.90824e-05	-0.000145016	-0.000145191		4.75847e-06	8.75437e-06	1.03804e-05	1.2534e-05		0.000623021	0.000793708	0.00100602	0.000840628
										4.93083e-07	-2.03394e-07	-3.07744e-07	3.48334e-08		-2.44686e-06	-4.72691e-06	1.51317e-06	1.08805e-06		-0.000369222	-0.000148914	-0.000101486	-4.89898e-05		7.52268e-06	9.31673e-06	3.79107e-07	4.31646e-06		0.000911641	0.000984717	0.000947639	0.000729964
										-1.3278e-07	-9.55133e-08	5.54477e-08	1.33409e-07		7.74855e-09	-3.96352e-06	-4.22156e-06	-2.67862e-06		-4.73343e-06	-0.000139985	-0.000128728	-4.53983e-05		4.85834e-06	1.21306e-05	8.90881e-06	7.84909e-06		0.000481327	0.000660586	0.000663357	0.00050423
										-1.47416e-07	-2.7406e-07	-3.13686e-08	2.92956e-08		-3.25216e-07	-2.88092e-06	-2.12426e-06	-1.23249e-07		4.30985e-05	-0.000175908	8.44082e-05	4.38432e-05		3.05046e-06	1.41973e-05	5.4141e-06	3.41733e-06		0.000768167	0.00184909	0.0006198	0.000757664
										9.26406e-08	-5.45188e-07	-8.28475e-08	-2.34561e-07		-4.81984e-06	-5.50912e-06	-2.76389e-06	-6.59283e-06		-0.000186721	-0.000183581	0.000254963	7.24501e-05		1.34337e-05	2.06574e-05	1.17788e-05	2.79855e-05		0.00153721	0.00184139	0.000840986	0.00157276
										7.26029e-08	-5.47603e-08	-5.39182e-08	-4.38726e-08		1.07474e-07	-3.47828e-06	3.49398e-07	-1.78778e-06		-4.58086e-05	-0.000186766	-0.000165488	-0.000140531		2.65341e-06	7.55739e-06	-1.2985e-06	7.71086e-06		-7.55817e-05	0.000496448	0.000963798	0.00054353
										5.52179e-08	6.94002e-08	7.49924e-08	-1.16424e-07		-4.80423e-06	-2.79609e-06	-3.00908e-06	-3.40878e-06		0.000228275	0.000370396	-7.93764e-05	0.000348405		1.57333e-05	8.42464e-06	1.2838e-05	1.49596e-05		-3.21871e-06	0.000981852	0.000576374	0.000439507
										-1.93386e-06	-8.46689e-07	-7.64893e-07	-4.49601e-07		-7.62497e-06	-8.07353e-06	-4.70857e-06	-2.84737e-06		-0.000215078	-0.000457876	-0.000140069	-0.000247473		6.92198e-06	1.83225e-05	8.65276e-06	6.83392e-06		0.000322225	0.00207305	0.00148997	0.00151437
										8.77714e-08	1.09001e-07	8.17181e-08	-4.36758e-08		-2.77449e-06	-2.84922e-06	-5.9102e-06	-4.20313e-06		7.38646e-05	2.61752e-05	8.4357e-05	2.1854e-06		1.16359e-06	9.06349e-06	1.37308e-05	1.03074e-06		0.0016676	0.00174213	0.00179982	0.00142776

## Sheet: Figure S3
Figure S3d: Frontal pre-response potential by load
L1	L2	L3	L4
-0.000123176	-5.57072e-05	-4.9549e-05	-8.33412e-06
1.94349e-05	0.000172015	0.0001499	9.18479e-05
5.78835e-05	6.94545e-05	0.000111342	0.000181729
0.000162355	-0.000108434	0.000578389	0.000251059
-9.7149e-05	-9.25501e-05	2.3307e-05	3.07766e-05
-3.71955e-05	8.48907e-05	0.000230724	0.0001433
-1.00243e-05	0.000203926	0.000169809	0.000143579
6.71011e-05	0.000232527	0.000279034	0.000312172
-0.000219205	-0.000152855	-0.00015313	-0.000163057
-0.000116003	1.37084e-05	0.000229688	0.000172076
-0.000109064	-0.000182699	-0.000220999	-0.000166696
-5.4164e-05	-0.00013822	8.81215e-06	0.000321297
-0.000250031	0.000207951	0.000379022	0.000408062
5.31746e-05	7.50178e-05	9.97166e-05	9.34726e-05
-0.000203001	-0.000309979	-0.000237611	-0.000127471
0.00011014	9.94482e-06	3.11798e-06	-0.000100966
0.000160711	0.000206474	0.000204129	0.00026229
-0.00012668	0.000256943	0.000328096	0.000280327
-4.48869e-05	-0.000102257	5.35008e-05	9.8664e-05
-0.00011591	-0.000237942	-0.000297073	-0.000329446
-4.1129e-07	5.53583e-05	0.000194755	0.000161717
7.32811e-05	0.000166696	0.000154191	0.000176525
-0.000280561	6.17077e-05	-2.67231e-05	-7.54095e-06
-0.000127669	-5.21206e-05	5.18677e-05	3.89883e-05
-0.000228021	0.000145735	8.7225e-06	1.03041e-05
-0.000231683	-0.000313207	-0.000349851	-0.000233206
-3.06425e-05	1.78493e-05	-4.36458e-05	0.000141838
4.45088e-05	0.000106731	0.000218529	0.000169931
8.47273e-06	-3.67476e-06	-9.22828e-06	5.5378e-05
-6.42914e-05	4.33322e-05	3.18295e-05	7.35087e-05
-8.05911e-05	0.000136454	9.50127e-05	0.000208673
2.67636e-05	-5.80954e-05	-7.89658e-05	-5.73134e-05
-0.00016326	8.56685e-06	6.40486e-05	0.000118529
-9.96862e-05	0.000255664	0.000279406	0.000312919
-0.000400948	1.77455e-05	0.000111292	9.84347e-05
-0.000158686	0.000107301	0.000177498	8.43736e-05
-3.67691e-05	0.000158752	0.000228733	0.000253418
-1.35452e-05	0.000101422	0.000175811	0.000241229
-5.83405e-05	-1.40961e-06	-5.57239e-05	-0.000183988
-0.000219697	-1.39644e-05	0.000105282	0.000298333
-0.000122562	-9.476e-06	5.50659e-05	4.28267e-05
3.95793e-05	0.000102506	8.12965e-05	9.84e-05
-0.000207528	3.30936e-05	0.000282927	0.000432895
-8.47503e-05	4.38475e-05	7.37522e-05	4.92062e-05
-0.000224536	0.000215835	0.000160703	0.000176779
-1.90328e-05	0.000190233	0.000156005	0.000259514
-0.000206625	-0.00011765	-0.000167392	-0.000213149

[truncated: 3 more sheets: Figure S4, Figure S5, Table 1]
